# Supplementary material for: Spontaneous traveling waves naturally emerge from horizontal fiber time delays and travel through locally asynchronous-irregular states
Source: Nat Commun. 2021 Oct 18;12:6057. doi: 10.1038/s41467-021-26175-1 (PMC8523565; doi:10.1038/s41467-021-26175-1)
Supplement: Supplementary file 10 — Source Data [file 41467_2021_26175_MOESM10_ESM.xlsx]

## Sheet: Figure 1
Figure 1a Relative Power	2.60784	2.92039	2.93471	-1.45357	7.48039	1.66186	6.32842	0.295188	4.66525	-0.236702	-0.424588	1.91276	-1.29676	-4.302	-1.95866	4.08246	5.04949	-1.36879	5.26623	2.99678	1.10636	2.62519	4.29473	0.990669	0.39738	-2.2964	3.62157	4.04763	2.93036	2.04067	-2.17948	3.2374	6.76594	3.57955	0.742808	-3.75975	1.89319	3.38532	-1.82802	1.17478	6.48473	3.43672	1.66189	4.33223	2.53147	-0.814739	10.5876	-1.88979	0.792127
Figure 1b Relative Power	1.7643	6.78709	-0.972294	1.45821	5.39575	4.09956	1.34289	7.07511	1.23431	2.0735	5.08645	1.96915	6.65018	0.438802	3.952	5.58316	0.966575	-7.31114	8.45273	-0.706262	-3.59885	-2.62125	0.410343	-0.340686	-4.46932	-0.0715241	4.8931	0.351395	3.48398	6.29887	0.648006	0.420754	3.73628	2.81618	-3.7755	-1.90474	-0.303807	0.149886	1.41352	1.49473	1.82458	-2.16163	2.44774	1.44996	0.558472	-1.52278	-0.972838	7.12427	1.25802
Figure 1d Spike Phase Histogram	0.15145	0.113856	0.0884354	0.0665951	0.056928	0.0486932	0.0733978	0.102399	0.142141	0.156105
[truncated: 60 more columns]

## Sheet: Figure 2
Figure 2grandom network rate	0.000488298	0.00251659	0.00910292	0.0230567	0.0424692	0.0612672	0.0772632	0.091883	0.102653	0.108735	0.113673	0.117294	0.119387	0.121706	0.121691	0.118877	0.115838	0.110842	0.104053	0.0981163	0.0919913	0.0860348	0.0816668	0.077606	0.0739235	0.0701267	0.0640577	0.0572048	0.0515417	0.046753	0.0430699	0.0399719	0.036541	0.0334117	0.0305301	0.0274757	0.0248833	0.0227512	0.0208554	0.0194598	0.0182586	0.0171007	0.016079	0.0147425	0.0131229	0.0116356	0.0101881	0.00893503	0.00833284
Figure 2g topographic network rate	0.000390639	0.00192968	0.00685032	0.0174011	0.0328995	0.0497414	0.0664745	0.0835954	0.0977938	0.106451	0.1128	0.118273	0.121955	0.125509	0.127336	0.124688	0.120502	0.116028	0.109789	0.103603	0.0975626	0.0899816	0.0828023	0.0770228	0.0718066	0.0679596	0.065097	0.062186	0.059763	0.0568682	0.0524817	0.048011	0.0438739	0.0396081	0.0359793	0.0330237	0.0302557	0.0278336	0.0251569	0.0218169	0.0188254	0.0168782	0.0158637	0.0154043	0.0147223	0.0135526	0.0123376	0.0111208	0.00984947
Figure 2h random network CV	5.10927e-05	0.00019466	0.000613978	0.00163601	0.00372606	0.00732009	0.0125984	0.0193311	0.0270908	0.0357078	0.0455623	0.057296	0.0711139	0.0864227	0.102099	0.117362	0.132572	0.149378	0.170189	0.197411	0.232843	0.276894	0.328085	0.38354	0.4409	0.500125	0.563219	0.632139	0.706955	0.78627	0.86908	0.954859	1.04192	1.1267	1.20582	1.27817	1.34419	1.40327	1.45246	1.48734	1.50414	1.50115	1.47853	1.43757	1.38086	1.31335	1.24157	1.17017	1.09857
Figure 2h topographic network CV	3.85738e-05	0.000155494	0.00051004	0.00139126	0.00321288	0.00637938	0.0111162	0.0173679	0.0248415	0.0332939	0.0429031	0.0543879	0.0684798	0.0849328	0.1021	0.1179	0.131596	0.144987	0.161824	0.185422	0.216276	0.251963	0.289741	0.32908	0.371702	0.420184	0.477335	0.545782	0.626852	0.718493	0.814685	0.907466	0.991953	1.07098	1.15396	1.2483	1.35082	1.44804	1.52473	1.57082	1.58231	1.56047	1.51263	1.45054	1.38448	1.31812	1.24963	1.17629	1.09722
Figure 2i Frequency	1.95312	3.90625	5.85938	7.8125	9.76562	11.7188	13.6719	15.625	17.5781	19.5312	21.4844	23.4375	25.3906	27.3438	29.2969	31.25	33.2031	35.1562	37.1094	39.0625	41.0156	42.9688	44.9219	46.875	48.8281	50.7812	52.7344	54.6875	56.6406	58.5938	60.5469	62.5	64.4531	66.4062	68.3594	70.3125	72.2656	74.2188	76.1719	78.125	80.0781	82.0312	83.9844	85.9375	87.8906	89.8438	91.7969	93.75	95.7031
Figure 2i random network coherence	0.0643479	0.0495174	0.055702	0.0542845	0.0739032	0.0737336	0.0534758	0.0621771	0.0610625	0.0679755	0.0719552	0.0536687	0.0656371	0.0601325	0.0530084	0.0547831	0.0479673	0.0504251	0.0612681	0.061639	0.0711482	0.0506231	0.0537586	0.045661	0.045146	0.0523928	0.050522	0.0483878	0.0595771	0.058224	0.0490241	0.0367356	0.0439429	0.0553168	0.0711794	0.0566658	0.0672522	0.0392601	0.0423678	0.0453076	0.0609149	0.0565539	0.066609	0.0488394	0.0636729	0.0773369	0.0530617	0.0704151	0.0525509
95% CI	0.0452236	0.0425288	0.0469742	0.0496802	0.0477138	0.0497914	0.0447604	0.043874	0.0479251	0.0481069	0.0466478	0.0446001	0.045626	0.0464759	0.043185	0.047634	0.0463546	0.0470031	0.0431356	0.0476953	0.0479603	0.0476618	0.0476725	0.0443698	0.0480583	0.0423014	0.0479069	0.0438293	0.0459466	0.0465876	0.0501364	0.0450655	0.04468	0.0491484	0.0467783	0.0465359	0.0470621	0.0425511	0.0439724	0.0430875	0.046026	0.048662	0.0477866	0.0449825	0.045299	0.0430656	0.0453907	0.0484362	0.0451584
Figure 2i topographic network coherence	0.0770077	0.0654647	0.0636934	0.0564887	0.0625654	0.065048	0.0390838	0.0530344	0.0552909	0.0648869	0.0392076	0.0543498	0.0653086	0.053784	0.0776801	0.0533703	0.0572022	0.0533828	0.0536631	0.0629082	0.0495116	0.0531783	0.0574391	0.0363085	0.0663603	0.0466221	0.0689272	0.0864325	0.0732592	0.0560787	0.050254	0.0421968	0.048001	0.0539537	0.0660416	0.0585103	0.0680401	0.0629771	0.0549863	0.0438602	0.0538292	0.0601107	0.0669391	0.0685655	0.0612123	0.0719099	0.0610214	0.0404127	0.0489155
95% CI	0.0467854	0.0461922	0.0449558	0.0484548	0.045693	0.051169	0.0450851	0.0435171	0.0463681	0.0464909	0.0474095	0.0437408	0.0483475	0.0466112	0.0438982	0.0473773	0.0446402	0.0469098	0.0442658	0.0459713	0.0446653	0.0481797	0.0448186	0.0454932	0.0461948	0.0421881	0.0444742	0.0501738	0.0487271	0.0461523	0.0456814	0.0461482	0.0452736	0.0475983	0.0421828	0.0438029	0.0445584	0.044448	0.047042	0.0475348	0.0459701	0.0488564	0.0473247	0.0460528	0.0439631	0.04163	0.0454464	0.0455743	0.0464744
Figure 2j random network PSD	-22.8883	-18.0853	-16.5882	-17.1	-19.1675	-18.9309	-17.6415	-19.7657	-22.4433	-21.4636	-21.3526	-24.1036	-23.6894	-25.7334	-24.5376	-24.389	-26.1893	-25.0773	-23.8995	-26.318	-30.1378	-30.3093	-28.5909	-30.2703	-32.1478	-31.8565	-32.6345	-30.0007	-28.8547	-29.7324	-31.7278	-33.6721	-35.493	-34.0633	-32.3959	-32.2163	-32.3768	-31.4254	-34.2089	-35.2267	-34.2526	-33.9156	-35.4545	-38.6621	-38.2702	-36.8204	-36.0065	-33.9756	-35.5381
Figure 2j topographic network PSD	-21.0216	-16.3019	-16.3789	-19.4663	-17.5045	-15.9971	-17.4779	-18.0989	-17.7846	-19.08	-20.6228	-19.2886	-17.6243	-19.1523	-23.696	-23.9497	-23.9399	-27.6717	-32.8027	-35.5319	-38.5445	-38.5644	-39.5474	-38.9407	-36.8973	-38.7703	-41.1737	-39.8854	-41.0566	-43.2077	-38.6803	-38.6388	-40.0908	-39.8978	-39.8664	-39.5628	-41.0851	-40.8069	-41.3719	-40.915	-41.868	-40.7021	-40.9526	-42.2873	-45.7131	-46.6026	-46.0169	-44.5724	-44.5184
[truncated: 80 more columns]

## Sheet: Figure 3
N/A

## Sheet: Figure 4
Figure 4a	NaN	NaN	NaN	NaN	NaN	NaN	NaN	NaN	NaN	NaN	NaN	NaN	NaN	NaN	NaN	NaN	NaN	NaN	NaN	NaN	NaN	NaN	NaN	NaN	0.00811955	0.00840057	0.0086399	0.00901842	0.00956374	0.00910599	0.0098668	0.0088342	0.00933222	0.0106043	0.00893478	0.00956329	0.0105528	0.010042	0.00898563	0.00992008	0.0104268	NaN	NaN	NaN	NaN	NaN	NaN	NaN	NaN
	NaN	NaN	NaN	NaN	NaN	NaN	NaN	NaN	NaN	NaN	NaN	NaN	NaN	NaN	NaN	NaN	NaN	NaN	NaN	NaN	NaN	0.00744719	0.00845739	0.00837589	0.00796712	0.00925577	0.00811262	0.00836572	0.00974179	0.00861539	0.00996165	0.0103787	0.00820901	0.0105885	0.0111187	0.0109408	0.0100178	0.0082836	0.0101176	0.00910781	0.00931153	NaN	NaN	NaN	NaN	NaN	NaN	NaN	NaN
	NaN	NaN	NaN	NaN	NaN	NaN	NaN	NaN	NaN	NaN	NaN	NaN	NaN	NaN	NaN	NaN	NaN	NaN	NaN	0.00802014	NaN	0.00752958	0.00709164	0.00719741	0.00916325	0.00854029	0.00922751	0.00910152	0.00855524	0.0092048	0.00918187	0.00911954	0.00927715	0.00985027	0.00872333	0.00900977	0.00981874	0.00977787	0.00898483	0.0085515	0.00899813	NaN	NaN	NaN	NaN	NaN	NaN	NaN	NaN
	NaN	NaN	NaN	NaN	NaN	NaN	NaN	NaN	NaN	NaN	NaN	NaN	NaN	NaN	NaN	NaN	NaN	NaN	NaN	0.0077567	NaN	NaN	0.00852467	0.0073118	0.00780329	0.00854123	0.00868884	0.00814619	0.00936487	0.00905396	0.00896696	0.00885514	NaN	0.00930161	0.00964346	0.010205	0.00908818	0.0092016	0.00830313	0.00984763	0.00819133	NaN	NaN	NaN	NaN	NaN	NaN	NaN	NaN
	NaN	NaN	NaN	NaN	NaN	NaN	NaN	NaN	NaN	NaN	NaN	NaN	NaN	NaN	NaN	NaN	NaN	NaN	NaN	NaN	0.00706209	NaN	NaN	0.00873241	0.00780165	0.00780654	0.00789464	0.00889053	NaN	0.00978489	0.00929846	0.00924437	0.0100023	0.00945372	0.0106916	0.00999553	0.0105797	0.00902431	0.00839984	0.00761034	NaN	NaN	NaN	NaN	NaN	NaN	NaN	NaN	NaN
	NaN	NaN	NaN	NaN	NaN	NaN	NaN	NaN	NaN	NaN	NaN	NaN	NaN	NaN	NaN	NaN	NaN	NaN	0.00792258	NaN	NaN	NaN	NaN	0.00807689	0.0083903	0.00943394	0.00789312	0.0073532	0.0102682	0.00904504	0.00915794	0.0145744	0.00934775	0.00856009	0.00846489	0.00838751	0.00958	0.0101058	0.00823993	0.0095886	NaN	NaN	NaN	NaN	NaN	NaN	NaN	NaN	NaN
	NaN	NaN	NaN	NaN	NaN	NaN	NaN	NaN	NaN	NaN	NaN	NaN	NaN	NaN	NaN	NaN	NaN	NaN	NaN	NaN	NaN	0.0079754	0.00766842	0.00686727	0.00797192	0.00861619	0.00948251	0.00820149	0.00832659	0.0097786	0.00942082	0.0100156	0.00868738	0.00824902	NaN	0.0082695	0.0089232	0.00864406	0.00814495	0.00690769	0.00666405	NaN	NaN	NaN	NaN	NaN	NaN	NaN	NaN
	NaN	NaN	NaN	NaN	NaN	NaN	NaN	NaN	NaN	NaN	NaN	NaN	NaN	NaN	NaN	NaN	NaN	NaN	NaN	0.0069804	0.00782227	0.00795595	0.00757304	0.00768983	0.00766268	0.00763633	0.0082739	0.00893145	0.00878896	0.00988085	0.00840417	0.00909714	0.00796109	0.0100986	0.00917005	0.0069891	0.00731166	0.00939954	0.00713156	NaN	NaN	NaN	NaN	NaN	NaN	NaN	NaN	NaN	NaN
	NaN	NaN	NaN	NaN	NaN	NaN	NaN	NaN	NaN	NaN	NaN	NaN	NaN	NaN	NaN	NaN	NaN	NaN	NaN	NaN	0.00764331	0.00715503	0.00773248	0.00736225	0.00820382	0.00874442	0.00817079	0.00863812	0.0108243	0.0088756	0.00947741	0.00764461	0.0084804	0.00758447	0.00869108	0.00716704	0.00850606	0.00964351	NaN	NaN	NaN	NaN	NaN	NaN	NaN	NaN	NaN	NaN	NaN
	NaN	NaN	NaN	NaN	NaN	NaN	NaN	NaN	NaN	NaN	NaN	NaN	NaN	NaN	NaN	NaN	NaN	NaN	NaN	NaN	0.00731208	0.00769946	0.00784758	0.00744804	0.00801571	0.00758658	0.00817206	0.00830528	0.00906306	0.00847818	0.00953937	0.00771316	0.00826344	0.00787626	0.00888223	0.00706956	0.00856368	0.00629834	NaN	NaN	NaN	NaN	NaN	NaN	NaN	NaN	NaN	NaN	NaN
	NaN	NaN	NaN	NaN	NaN	NaN	NaN	NaN	NaN	NaN	NaN	NaN	NaN	NaN	NaN	NaN	NaN	NaN	0.0065759	0.00695067	0.00727703	0.00687224	0.00692579	0.00672614	0.00852905	0.00797182	0.00811577	0.0080904	0.0102155	0.00792028	0.00831086	0.00940543	0.00794465	0.0106201	0.00776029	0.0077251	NaN	NaN	NaN	NaN	NaN	NaN	NaN	NaN	NaN	NaN	NaN	NaN	NaN
	NaN	NaN	NaN	NaN	NaN	NaN	NaN	NaN	NaN	NaN	NaN	NaN	NaN	NaN	NaN	NaN	0.0071832	NaN	NaN	0.0076669	0.00825082	0.00698491	0.00689436	0.00790315	0.0075214	0.00808158	0.00790804	0.00900471	0.00731248	0.00881103	0.00740694	0.00987555	0.0083701	0.00685422	0.00699964	0.00616958	0.00606248	NaN	NaN	NaN	NaN	NaN	NaN	NaN	NaN	NaN	NaN	NaN	NaN
	NaN	NaN	NaN	NaN	NaN	NaN	NaN	NaN	NaN	NaN	NaN	NaN	NaN	NaN	NaN	NaN	NaN	NaN	NaN	0.00720782	0.00729932	0.00753597	0.00791271	0.00812378	0.00705409	0.00797087	0.00814632	0.00883851	0.00827174	0.00805725	0.00689919	0.00897434	0.00776315	0.00767392	0.00629903	0.00632697	0.00569176	NaN	NaN	NaN	NaN	NaN	NaN	NaN	NaN	NaN	NaN	NaN	NaN
	NaN	NaN	NaN	NaN	NaN	NaN	NaN	NaN	NaN	NaN	NaN	NaN	NaN	NaN	NaN	NaN	NaN	NaN	0.00692787	0.00678649	0.00708778	0.00711051	0.00710909	0.0076556	0.0083607	0.00773061	0.00766697	0.00760598	0.00795442	0.00740756	0.0071923	0.00686713	0.0063627	0.00695036	0.00622766	0.00577965	NaN	NaN	NaN	NaN	NaN	NaN	NaN	NaN	NaN	NaN	NaN	NaN	NaN
	NaN	NaN	NaN	NaN	NaN	NaN	NaN	NaN	NaN	NaN	NaN	NaN	NaN	NaN	NaN	NaN	NaN	0.00669699	0.00675348	0.00693572	0.00746053	0.00735676	0.00787338	0.00691801	0.0082349	0.00679971	0.00764208	0.00750647	0.00661269	0.00712932	0.00641965	0.00643334	0.00663336	0.00611299	0.00587669	NaN	NaN	NaN	NaN	NaN	NaN	NaN	NaN	NaN	NaN	NaN	NaN	NaN	NaN
	NaN	NaN	NaN	NaN	NaN	NaN	NaN	NaN	NaN	NaN	NaN	NaN	NaN	NaN	NaN	NaN	0.00638259	NaN	0.0067582	0.00684176	0.00724945	0.00717706	0.00671474	0.00701753	0.00817552	0.00766274	0.00685708	0.00670707	0.00876323	0.00631919	0.00649851	0.00649039	0.00602492	NaN	0.00549356	NaN	NaN	NaN	NaN	NaN	NaN	NaN	NaN	NaN	NaN	NaN	NaN	NaN	NaN
	NaN	NaN	NaN	NaN	NaN	NaN	NaN	NaN	NaN	NaN	NaN	NaN	NaN	NaN	NaN	NaN	NaN	0.00677219	0.00724726	0.00726517	0.007259	0.00704083	0.00752251	0.00674377	0.00731146	0.00713431	0.00736766	0.00711064	0.0067876	0.00745949	0.00584703	0.00601758	0.00575554	NaN	NaN	NaN	NaN	NaN	NaN	NaN	NaN	NaN	NaN	NaN	NaN	NaN	NaN	NaN	NaN
	NaN	NaN	NaN	NaN	NaN	NaN	NaN	NaN	NaN	NaN	NaN	NaN	NaN	NaN	NaN	NaN	NaN	0.0066362	0.00689498	0.00694072	0.00647638	0.00690055	0.00816483	0.00789371	0.00768081	0.00686908	0.00672264	0.00684952	0.00644613	0.00632529	0.00663276	0.00594348	0.005722	NaN	NaN	NaN	NaN	NaN	NaN	NaN	NaN	NaN	NaN	NaN	NaN	NaN	NaN	NaN	NaN
	NaN	NaN	NaN	NaN	NaN	NaN	NaN	NaN	NaN	NaN	NaN	NaN	NaN	NaN	NaN	NaN	0.00647872	0.00702133	0.00673127	0.007471	0.00680755	0.00685124	0.007837	0.00700487	0.00703344	0.00722658	0.00662595	0.00676719	0.00649373	0.00612151	0.00586407	0.00561492	NaN	NaN	NaN	NaN	NaN	NaN	NaN	NaN	NaN	NaN	NaN	NaN	NaN	NaN	NaN	NaN	NaN
	NaN	NaN	NaN	NaN	NaN	NaN	NaN	NaN	NaN	NaN	NaN	NaN	NaN	NaN	0.00644662	NaN	0.0068731	0.00696705	0.00731136	0.0070394	0.0068419	0.00685809	0.00699023	0.00717225	0.006973	0.00699821	0.00632177	0.00593366	0.00612507	0.00588177	0.00551079	0.00553828	NaN	NaN	NaN	NaN	NaN	NaN	NaN	NaN	NaN	NaN	NaN	NaN	NaN	NaN	NaN	NaN	NaN
	NaN	NaN	NaN	NaN	NaN	NaN	NaN	NaN	NaN	NaN	NaN	NaN	NaN	NaN	NaN	0.00709034	0.00693801	0.00684944	0.00725922	0.00706846	0.0068261	0.00654337	0.00689532	0.00703001	0.00690865	0.00653658	0.00617802	0.00638888	0.00577301	0.00566272	NaN	NaN	NaN	NaN	NaN	NaN	NaN	NaN	NaN	NaN	NaN	NaN	NaN	NaN	NaN	NaN	NaN	NaN	NaN
	NaN	NaN	NaN	NaN	NaN	NaN	NaN	NaN	NaN	NaN	NaN	NaN	NaN	NaN	0.00692775	0.00696336	0.00699255	0.00664155	0.00694909	0.00714509	0.00673273	0.00715433	0.00674577	0.00689339	0.0066241	0.0061028	0.00593349	0.00582014	0.00567505	0.00523867	NaN	NaN	NaN	NaN	NaN	NaN	NaN	NaN	NaN	NaN	NaN	NaN	NaN	NaN	NaN	NaN	NaN	NaN	NaN
	NaN	NaN	NaN	NaN	NaN	NaN	NaN	NaN	NaN	NaN	NaN	NaN	NaN	0.007148	0.00711277	0.0070536	0.00664587	0.00674808	0.00723021	0.00665576	0.00696958	0.00702119	0.00699831	0.00652296	0.00624695	0.00600992	0.00596768	0.00569561	0.00539448	NaN	NaN	NaN	NaN	NaN	NaN	NaN	NaN	NaN	NaN	NaN	NaN	NaN	NaN	NaN	NaN	NaN	NaN	NaN	NaN
	NaN	NaN	NaN	NaN	NaN	NaN	NaN	NaN	NaN	NaN	NaN	NaN	NaN	0.00635476	0.00670515	0.00714289	0.00676237	0.00680581	0.00660116	0.00695677	0.00679964	0.00665031	0.00690582	0.00612277	0.00620686	0.0062615	0.00567263	0.00521542	0.00525249	NaN	NaN	NaN	NaN	NaN	NaN	NaN	NaN	NaN	NaN	NaN	NaN	NaN	NaN	NaN	NaN	NaN	NaN	NaN	NaN
	NaN	NaN	NaN	NaN	NaN	NaN	NaN	NaN	NaN	NaN	NaN	NaN	NaN	0.00670335	0.00644945	0.00687565	0.00697242	0.00689785	0.00666844	0.00694677	0.00654455	0.00630719	0.00622424	0.00628905	0.0059706	0.00585421	0.00530814	0.00529897	NaN	NaN	NaN	NaN	NaN	NaN	NaN	NaN	NaN	NaN	NaN	NaN	NaN	NaN	NaN	NaN	NaN	NaN	NaN	NaN	NaN
	NaN	NaN	NaN	NaN	NaN	NaN	NaN	NaN	NaN	NaN	NaN	NaN	NaN	0.00657726	0.00685303	0.00705665	0.00708139	0.00703367	0.00645293	0.00670928	0.00679674	0.00651696	0.00631515	0.00593865	0.00580963	0.00548639	0.00533555	NaN	NaN	NaN	NaN	NaN	NaN	NaN	NaN	NaN	NaN	NaN	NaN	NaN	NaN	NaN	NaN	NaN	NaN	NaN	NaN	NaN	NaN
	NaN	NaN	NaN	NaN	NaN	NaN	NaN	NaN	NaN	NaN	NaN	NaN	NaN	0.0068254	0.00645789	0.00694961	0.00674972	0.00681763	0.00685999	0.00669541	0.00649678	0.00646709	0.00614794	0.00557804	0.00549321	0.00506111	NaN	NaN	NaN	NaN	NaN	NaN	NaN	NaN	NaN	NaN	NaN	NaN	NaN	NaN	NaN	NaN	NaN	NaN	NaN	NaN	NaN	NaN	NaN
	NaN	NaN	NaN	NaN	NaN	NaN	NaN	NaN	NaN	NaN	NaN	NaN	NaN	0.00687508	0.00713713	0.00677032	0.00694177	0.00692882	0.00672008	0.00645757	0.00642635	0.00612405	0.00588729	0.00551206	0.00500973	NaN	NaN	NaN	NaN	NaN	NaN	NaN	NaN	NaN	NaN	NaN	NaN	NaN	NaN	NaN	NaN	NaN	NaN	NaN	NaN	NaN	NaN	NaN	NaN
	NaN	NaN	NaN	NaN	NaN	NaN	NaN	NaN	NaN	NaN	NaN	NaN	NaN	0.00684148	0.0066715	0.00695387	0.0070466	0.00660636	0.0066306	0.0064843	0.0060741	0.00594765	0.00557964	0.00532606	NaN	NaN	NaN	NaN	NaN	NaN	NaN	NaN	NaN	NaN	NaN	NaN	NaN	NaN	NaN	NaN	NaN	NaN	NaN	NaN	NaN	NaN	NaN	NaN	NaN
	NaN	NaN	NaN	NaN	NaN	NaN	NaN	NaN	NaN	NaN	NaN	0.0068898	0.00678099	0.00685696	0.00700082	0.00720042	0.00673913	0.00640402	0.00610222	0.00654016	0.00584672	0.00536965	0.00530127	NaN	NaN	NaN	NaN	NaN	NaN	NaN	NaN	NaN	NaN	NaN	NaN	NaN	NaN	NaN	NaN	NaN	NaN	NaN	NaN	NaN	NaN	NaN	NaN	NaN	NaN
	NaN	NaN	NaN	NaN	NaN	NaN	NaN	NaN	NaN	NaN	NaN	0.00669304	0.0068319	0.00697239	0.00684232	0.00685476	0.00672425	0.00656961	0.00650324	0.00603792	0.00546499	0.00529549	NaN	NaN	NaN	NaN	NaN	NaN	NaN	NaN	NaN	NaN	NaN	NaN	NaN	NaN	NaN	NaN	NaN	NaN	NaN	NaN	NaN	NaN	NaN	NaN	NaN	NaN	NaN
	NaN	NaN	NaN	NaN	NaN	NaN	NaN	NaN	NaN	NaN	NaN	0.0069972	0.00704311	0.00690983	0.00672254	0.00682281	0.00635912	0.00595714	0.00582018	0.00587242	0.0052348	NaN	NaN	NaN	NaN	NaN	NaN	NaN	NaN	NaN	NaN	NaN	NaN	NaN	NaN	NaN	NaN	NaN	NaN	NaN	NaN	NaN	NaN	NaN	NaN	NaN	NaN	NaN	NaN
	NaN	NaN	NaN	NaN	NaN	NaN	NaN	NaN	NaN	NaN	NaN	0.00693287	0.00679303	0.00684555	0.00666161	0.00649244	0.0061598	0.00613359	0.0055174	0.00520967	NaN	NaN	NaN	NaN	NaN	NaN	NaN	NaN	NaN	NaN	NaN	NaN	NaN	NaN	NaN	NaN	NaN	NaN	NaN	NaN	NaN	NaN	NaN	NaN	NaN	NaN	NaN	NaN	NaN
	NaN	NaN	NaN	NaN	NaN	NaN	NaN	NaN	NaN	NaN	0.00707783	0.0069417	0.0069676	0.00659691	0.0066925	0.00648507	0.00602908	0.00573973	0.00567368	0.00473707	NaN	NaN	NaN	NaN	NaN	NaN	NaN	NaN	NaN	NaN	NaN	NaN	NaN	NaN	NaN	NaN	NaN	NaN	NaN	NaN	NaN	NaN	NaN	NaN	NaN	NaN	NaN	NaN	NaN
	NaN	NaN	NaN	NaN	NaN	NaN	NaN	NaN	NaN	NaN	0.0071535	0.00680496	0.00709154	0.00649086	0.00649204	0.0062238	0.00576657	0.00507725	0.00470818	NaN	NaN	NaN	NaN	NaN	NaN	NaN	NaN	NaN	NaN	NaN	NaN	NaN	NaN	NaN	NaN	NaN	NaN	NaN	NaN	NaN	NaN	NaN	NaN	NaN	NaN	NaN	NaN	NaN	NaN
	NaN	NaN	NaN	NaN	NaN	NaN	NaN	NaN	NaN	0.00727941	0.00692743	0.00691051	0.00666386	0.00664272	0.00611451	0.00556962	0.00526396	NaN	NaN	NaN	NaN	NaN	NaN	NaN	NaN	NaN	NaN	NaN	NaN	NaN	NaN	NaN	NaN	NaN	NaN	NaN	NaN	NaN	NaN	NaN	NaN	NaN	NaN	NaN	NaN	NaN	NaN	NaN	NaN
	NaN	NaN	NaN	NaN	NaN	NaN	NaN	NaN	NaN	0.00704014	0.00696488	0.00684135	0.00677243	0.00604847	0.00577687	0.00523239	NaN	NaN	NaN	NaN	NaN	NaN	NaN	NaN	NaN	NaN	NaN	NaN	NaN	NaN	NaN	NaN	NaN	NaN	NaN	NaN	NaN	NaN	NaN	NaN	NaN	NaN	NaN	NaN	NaN	NaN	NaN	NaN	NaN
	NaN	NaN	NaN	NaN	NaN	NaN	NaN	NaN	NaN	0.00710783	0.00697355	0.00659973	0.00622762	0.00576664	0.00506665	NaN	NaN	NaN	NaN	NaN	NaN	NaN	NaN	NaN	NaN	NaN	NaN	NaN	NaN	NaN	NaN	NaN	NaN	NaN	NaN	NaN	NaN	NaN	NaN	NaN	NaN	NaN	NaN	NaN	NaN	NaN	NaN	NaN	NaN
	NaN	NaN	NaN	NaN	NaN	NaN	NaN	NaN	0.00697441	0.00677979	0.00661368	0.00664685	0.00583884	0.00501592	NaN	NaN	NaN	NaN	NaN	NaN	NaN	NaN	NaN	NaN	NaN	NaN	NaN	NaN	NaN	NaN	NaN	NaN	NaN	NaN	NaN	NaN	NaN	NaN	NaN	NaN	NaN	NaN	NaN	NaN	NaN	NaN	NaN	NaN	NaN
	NaN	NaN	NaN	NaN	NaN	NaN	NaN	NaN	0.00708016	0.00692637	0.00641659	0.00571801	0.00526719	NaN	NaN	NaN	NaN	NaN	NaN	NaN	NaN	NaN	NaN	NaN	NaN	NaN	NaN	NaN	NaN	NaN	NaN	NaN	NaN	NaN	NaN	NaN	NaN	NaN	NaN	NaN	NaN	NaN	NaN	NaN	NaN	NaN	NaN	NaN	NaN
	NaN	NaN	NaN	NaN	NaN	NaN	NaN	NaN	0.00668791	0.00666001	0.00585975	0.00513559	NaN	NaN	NaN	NaN	NaN	NaN	NaN	NaN	NaN	NaN	NaN	NaN	NaN	NaN	NaN	NaN	NaN	NaN	NaN	NaN	NaN	NaN	NaN	NaN	NaN	NaN	NaN	NaN	NaN	NaN	NaN	NaN	NaN	NaN	NaN	NaN	NaN
	NaN	NaN	NaN	NaN	NaN	NaN	NaN	0.00699429	0.00652408	0.00562529	0.00506401	NaN	NaN	NaN	NaN	NaN	NaN	NaN	NaN	NaN	NaN	NaN	NaN	NaN	NaN	NaN	NaN	NaN	NaN	NaN	NaN	NaN	NaN	NaN	NaN	NaN	NaN	NaN	NaN	NaN	NaN	NaN	NaN	NaN	NaN	NaN	NaN	NaN	NaN
	NaN	NaN	NaN	NaN	NaN	NaN	NaN	0.00679884	0.00612678	0.00470826	NaN	NaN	NaN	NaN	NaN	NaN	NaN	NaN	NaN	NaN	NaN	NaN	NaN	NaN	NaN	NaN	NaN	NaN	NaN	NaN	NaN	NaN	NaN	NaN	NaN	NaN	NaN	NaN	NaN	NaN	NaN	NaN	NaN	NaN	NaN	NaN	NaN	NaN	NaN
	NaN	NaN	NaN	NaN	NaN	NaN	0.00752203	0.00569384	NaN	NaN	NaN	NaN	NaN	NaN	NaN	NaN	NaN	NaN	NaN	NaN	NaN	NaN	NaN	NaN	NaN	NaN	NaN	NaN	NaN	NaN	NaN	NaN	NaN	NaN	NaN	NaN	NaN	NaN	NaN	NaN	NaN	NaN	NaN	NaN	NaN	NaN	NaN	NaN	NaN
	NaN	NaN	NaN	NaN	NaN	0.00734102	0.00588222	NaN	NaN	NaN	NaN	NaN	NaN	NaN	NaN	NaN	NaN	NaN	NaN	NaN	NaN	NaN	NaN	NaN	NaN	NaN	NaN	NaN	NaN	NaN	NaN	NaN	NaN	NaN	NaN	NaN	NaN	NaN	NaN	NaN	NaN	NaN	NaN	NaN	NaN	NaN	NaN	NaN	NaN
	NaN	NaN	NaN	NaN	NaN	0.00606328	NaN	NaN	NaN	NaN	NaN	NaN	NaN	NaN	NaN	NaN	NaN	NaN	NaN	NaN	NaN	NaN	NaN	NaN	NaN	NaN	NaN	NaN	NaN	NaN	NaN	NaN	NaN	NaN	NaN	NaN	NaN	NaN	NaN	NaN	NaN	NaN	NaN	NaN	NaN	NaN	NaN	NaN	NaN
	NaN	NaN	NaN	NaN	0.0057128	NaN	NaN	NaN	NaN	NaN	NaN	NaN	NaN	NaN	NaN	NaN	NaN	NaN	NaN	NaN	NaN	NaN	NaN	NaN	NaN	NaN	NaN	NaN	NaN	NaN	NaN	NaN	NaN	NaN	NaN	NaN	NaN	NaN	NaN	NaN	NaN	NaN	NaN	NaN	NaN	NaN	NaN	NaN	NaN
	NaN	NaN	NaN	0.00506162	NaN	NaN	NaN	NaN	NaN	NaN	NaN	NaN	NaN	NaN	NaN	NaN	NaN	NaN	NaN	NaN	NaN	NaN	NaN	NaN	NaN	NaN	NaN	NaN	NaN	NaN	NaN	NaN	NaN	NaN	NaN	NaN	NaN	NaN	NaN	NaN	NaN	NaN	NaN	NaN	NaN	NaN	NaN	NaN	NaN
	NaN	NaN	NaN	NaN	NaN	NaN	NaN	NaN	NaN	NaN	NaN	NaN	NaN	NaN	NaN	NaN	NaN	NaN	NaN	NaN	NaN	NaN	NaN	NaN	NaN	NaN	NaN	NaN	NaN	NaN	NaN	NaN	NaN	NaN	NaN	NaN	NaN	NaN	NaN	NaN	NaN	NaN	NaN	NaN	NaN	NaN	NaN	NaN	NaN
	NaN	NaN	NaN	NaN	NaN	NaN	NaN	NaN	NaN	NaN	NaN	NaN	NaN	NaN	NaN	NaN	NaN	NaN	NaN	NaN	NaN	NaN	NaN	NaN	NaN	NaN	NaN	NaN	NaN	NaN	NaN	NaN	NaN	NaN	NaN	NaN	NaN	NaN	NaN	NaN	NaN	NaN	NaN	NaN	NaN	NaN	NaN	NaN	NaN
Figure 4b	NaN	NaN	NaN	NaN	NaN	NaN	NaN	NaN	NaN	NaN	NaN	NaN	NaN	NaN	NaN	NaN	NaN	NaN	NaN	NaN	NaN	NaN	NaN	NaN	0.399719	0.418263	0.423806	0.421199	0.414319	0.407778	0.417736	0.431896	0.409531	0.413104	0.443031	0.409888	0.367798	0.36704	0.424562	0.403521	0.388138	NaN	NaN	NaN	NaN	NaN	NaN	NaN	NaN
	NaN	NaN	NaN	NaN	NaN	NaN	NaN	NaN	NaN	NaN	NaN	NaN	NaN	NaN	NaN	NaN	NaN	NaN	NaN	NaN	NaN	0.385929	0.373167	0.406734	0.415627	0.400476	0.418758	0.425518	0.380277	0.406051	0.398071	0.348923	0.406525	0.401536	0.357563	0.349615	0.411973	0.408463	0.398516	0.39742	0.404319	NaN	NaN	NaN	NaN	NaN	NaN	NaN	NaN
	NaN	NaN	NaN	NaN	NaN	NaN	NaN	NaN	NaN	NaN	NaN	NaN	NaN	NaN	NaN	NaN	NaN	NaN	NaN	0.405401	NaN	0.415113	0.474996	0.468648	0.381279	0.393893	0.403153	0.404756	0.390246	0.411102	0.382158	0.411093	0.396258	0.399596	0.440954	0.423609	0.402473	0.397799	0.383429	0.39022	0.382036	NaN	NaN	NaN	NaN	NaN	NaN	NaN	NaN
	NaN	NaN	NaN	NaN	NaN	NaN	NaN	NaN	NaN	NaN	NaN	NaN	NaN	NaN	NaN	NaN	NaN	NaN	NaN	0.427307	NaN	NaN	0.389884	0.410317	0.427421	0.427423	0.394659	0.415878	0.358309	0.402692	0.438912	0.406418	NaN	0.386469	0.375556	0.392263	0.390316	0.397199	0.416815	0.372185	0.406777	NaN	NaN	NaN	NaN	NaN	NaN	NaN	NaN
	NaN	NaN	NaN	NaN	NaN	NaN	NaN	NaN	NaN	NaN	NaN	NaN	NaN	NaN	NaN	NaN	NaN	NaN	NaN	NaN	0.463296	NaN	NaN	0.403917	0.42125	0.408224	0.414896	0.405724	NaN	0.371873	0.3985	0.389837	0.391951	0.408889	0.367418	0.389768	0.377174	0.388112	0.37839	0.36653	NaN	NaN	NaN	NaN	NaN	NaN	NaN	NaN	NaN
	NaN	NaN	NaN	NaN	NaN	NaN	NaN	NaN	NaN	NaN	NaN	NaN	NaN	NaN	NaN	NaN	NaN	NaN	0.3916	NaN	NaN	NaN	NaN	0.41422	0.389848	0.381861	0.441665	0.438679	0.373754	0.396892	0.397162	0.206449	0.379721	0.387745	0.395069	0.430986	0.388583	0.373857	0.366894	0.379391	NaN	NaN	NaN	NaN	NaN	NaN	NaN	NaN	NaN
	NaN	NaN	NaN	NaN	NaN	NaN	NaN	NaN	NaN	NaN	NaN	NaN	NaN	NaN	NaN	NaN	NaN	NaN	NaN	NaN	NaN	0.40975	0.409436	0.428237	0.406464	0.415797	0.393273	0.437143	0.412679	0.378197	0.414374	0.376985	0.392014	0.376528	NaN	0.377524	0.387548	0.401015	0.353095	0.38145	0.399166	NaN	NaN	NaN	NaN	NaN	NaN	NaN	NaN
	NaN	NaN	NaN	NaN	NaN	NaN	NaN	NaN	NaN	NaN	NaN	NaN	NaN	NaN	NaN	NaN	NaN	NaN	NaN	0.454606	0.388106	0.415048	0.409535	0.405259	0.40442	0.412363	0.44491	0.410349	0.406501	0.399348	0.397399	0.392088	0.422267	0.375535	0.391052	0.41268	0.41008	0.374625	0.376839	NaN	NaN	NaN	NaN	NaN	NaN	NaN	NaN	NaN	NaN
	NaN	NaN	NaN	NaN	NaN	NaN	NaN	NaN	NaN	NaN	NaN	NaN	NaN	NaN	NaN	NaN	NaN	NaN	NaN	NaN	0.410006	0.459266	0.391215	0.439594	0.412446	0.390688	0.384137	0.386662	0.354002	0.403738	0.389866	0.402913	0.373187	0.424995	0.357417	0.433567	0.380394	0.322659	NaN	NaN	NaN	NaN	NaN	NaN	NaN	NaN	NaN	NaN	NaN
	NaN	NaN	NaN	NaN	NaN	NaN	NaN	NaN	NaN	NaN	NaN	NaN	NaN	NaN	NaN	NaN	NaN	NaN	NaN	NaN	0.43181	0.411568	0.430894	0.432654	0.404154	0.437446	0.422579	0.395098	0.385114	0.377541	0.396875	0.39333	0.396261	0.413861	0.374114	0.407021	0.345704	0.397109	NaN	NaN	NaN	NaN	NaN	NaN	NaN	NaN	NaN	NaN	NaN
	NaN	NaN	NaN	NaN	NaN	NaN	NaN	NaN	NaN	NaN	NaN	NaN	NaN	NaN	NaN	NaN	NaN	NaN	0.420129	0.46381	0.440483	0.449282	0.462597	0.453629	0.380791	0.391177	0.413417	0.424859	0.380246	0.402119	0.385846	0.389646	0.362353	0.328763	0.371746	0.358009	NaN	NaN	NaN	NaN	NaN	NaN	NaN	NaN	NaN	NaN	NaN	NaN	NaN
	NaN	NaN	NaN	NaN	NaN	NaN	NaN	NaN	NaN	NaN	NaN	NaN	NaN	NaN	NaN	NaN	0.445268	NaN	NaN	0.406918	0.404309	0.436374	0.440499	0.380069	0.436556	0.403901	0.374843	0.364996	0.394889	0.40378	0.427744	0.330514	0.365852	0.419611	0.405166	0.380724	0.442076	NaN	NaN	NaN	NaN	NaN	NaN	NaN	NaN	NaN	NaN	NaN	NaN
	NaN	NaN	NaN	NaN	NaN	NaN	NaN	NaN	NaN	NaN	NaN	NaN	NaN	NaN	NaN	NaN	NaN	NaN	NaN	0.432168	0.442131	0.371557	0.403932	0.402595	0.469551	0.400615	0.316054	0.334207	0.402275	0.373837	0.431089	0.367952	0.363591	0.377067	0.423736	0.403753	0.416849	NaN	NaN	NaN	NaN	NaN	NaN	NaN	NaN	NaN	NaN	NaN	NaN
	NaN	NaN	NaN	NaN	NaN	NaN	NaN	NaN	NaN	NaN	NaN	NaN	NaN	NaN	NaN	NaN	NaN	NaN	0.421824	0.478739	0.447957	0.427082	0.447333	0.397088	0.393915	0.397353	0.403222	0.406889	0.394967	0.431673	0.383959	0.387221	0.432753	0.407204	0.387352	0.415768	NaN	NaN	NaN	NaN	NaN	NaN	NaN	NaN	NaN	NaN	NaN	NaN	NaN
	NaN	NaN	NaN	NaN	NaN	NaN	NaN	NaN	NaN	NaN	NaN	NaN	NaN	NaN	NaN	NaN	NaN	0.430477	0.461376	0.455569	0.410319	0.419961	0.402456	0.464376	0.416046	0.467655	0.403443	0.412151	0.433651	0.378034	0.419436	0.415083	0.376904	0.401295	0.413301	NaN	NaN	NaN	NaN	NaN	NaN	NaN	NaN	NaN	NaN	NaN	NaN	NaN	NaN
	NaN	NaN	NaN	NaN	NaN	NaN	NaN	NaN	NaN	NaN	NaN	NaN	NaN	NaN	NaN	NaN	0.469855	NaN	0.447814	0.441418	0.42272	0.447663	0.454975	0.422854	0.387465	0.41726	0.420179	0.467141	0.338669	0.438556	0.40542	0.403149	0.397513	NaN	0.445688	NaN	NaN	NaN	NaN	NaN	NaN	NaN	NaN	NaN	NaN	NaN	NaN	NaN	NaN
	NaN	NaN	NaN	NaN	NaN	NaN	NaN	NaN	NaN	NaN	NaN	NaN	NaN	NaN	NaN	NaN	NaN	0.460334	0.385357	0.423052	0.446707	0.452979	0.424144	0.481558	0.432806	0.434491	0.385126	0.391736	0.41835	0.386976	0.444042	0.418944	0.42496	NaN	NaN	NaN	NaN	NaN	NaN	NaN	NaN	NaN	NaN	NaN	NaN	NaN	NaN	NaN	NaN
	NaN	NaN	NaN	NaN	NaN	NaN	NaN	NaN	NaN	NaN	NaN	NaN	NaN	NaN	NaN	NaN	NaN	0.475761	0.471932	0.438	0.486354	0.438731	0.404713	0.39081	0.413737	0.430707	0.441803	0.444663	0.436739	0.397319	0.367862	0.403034	0.434575	NaN	NaN	NaN	NaN	NaN	NaN	NaN	NaN	NaN	NaN	NaN	NaN	NaN	NaN	NaN	NaN
	NaN	NaN	NaN	NaN	NaN	NaN	NaN	NaN	NaN	NaN	NaN	NaN	NaN	NaN	NaN	NaN	0.470073	0.423439	0.481143	0.436038	0.462218	0.455021	0.383349	0.453253	0.402356	0.396366	0.411627	0.431839	0.417076	0.407239	0.423857	0.400903	NaN	NaN	NaN	NaN	NaN	NaN	NaN	NaN	NaN	NaN	NaN	NaN	NaN	NaN	NaN	NaN	NaN
	NaN	NaN	NaN	NaN	NaN	NaN	NaN	NaN	NaN	NaN	NaN	NaN	NaN	NaN	0.467411	NaN	0.431235	0.43102	0.443139	0.454763	0.461132	0.45819	0.424185	0.425662	0.435537	0.369907	0.438458	0.442506	0.437595	0.434059	0.414227	0.419446	NaN	NaN	NaN	NaN	NaN	NaN	NaN	NaN	NaN	NaN	NaN	NaN	NaN	NaN	NaN	NaN	NaN
	NaN	NaN	NaN	NaN	NaN	NaN	NaN	NaN	NaN	NaN	NaN	NaN	NaN	NaN	NaN	0.453715	0.448801	0.451175	0.434425	0.436468	0.460672	0.47959	0.458758	0.433469	0.445179	0.44934	0.457738	0.425171	0.478746	0.414283	NaN	NaN	NaN	NaN	NaN	NaN	NaN	NaN	NaN	NaN	NaN	NaN	NaN	NaN	NaN	NaN	NaN	NaN	NaN
	NaN	NaN	NaN	NaN	NaN	NaN	NaN	NaN	NaN	NaN	NaN	NaN	NaN	NaN	0.401055	0.441007	0.474876	0.460048	0.446504	0.410984	0.462118	0.399734	0.427683	0.437761	0.454676	0.44487	0.461425	0.427531	0.411759	0.409234	NaN	NaN	NaN	NaN	NaN	NaN	NaN	NaN	NaN	NaN	NaN	NaN	NaN	NaN	NaN	NaN	NaN	NaN	NaN
	NaN	NaN	NaN	NaN	NaN	NaN	NaN	NaN	NaN	NaN	NaN	NaN	NaN	0.423596	0.387144	0.451573	0.475062	0.431121	0.445501	0.470844	0.436617	0.440122	0.397047	0.442198	0.453599	0.434606	0.426457	0.433239	0.419576	NaN	NaN	NaN	NaN	NaN	NaN	NaN	NaN	NaN	NaN	NaN	NaN	NaN	NaN	NaN	NaN	NaN	NaN	NaN	NaN
	NaN	NaN	NaN	NaN	NaN	NaN	NaN	NaN	NaN	NaN	NaN	NaN	NaN	0.459189	0.435307	0.432625	0.468058	0.437549	0.46432	0.43937	0.448175	0.472957	0.438827	0.471176	0.417167	0.392191	0.435798	0.42253	0.418042	NaN	NaN	NaN	NaN	NaN	NaN	NaN	NaN	NaN	NaN	NaN	NaN	NaN	NaN	NaN	NaN	NaN	NaN	NaN	NaN
	NaN	NaN	NaN	NaN	NaN	NaN	NaN	NaN	NaN	NaN	NaN	NaN	NaN	0.477937	0.493164	0.483734	0.464989	0.456224	0.453082	0.435717	0.458824	0.45058	0.433488	0.421099	0.424727	0.43873	0.408839	0.420622	NaN	NaN	NaN	NaN	NaN	NaN	NaN	NaN	NaN	NaN	NaN	NaN	NaN	NaN	NaN	NaN	NaN	NaN	NaN	NaN	NaN
	NaN	NaN	NaN	NaN	NaN	NaN	NaN	NaN	NaN	NaN	NaN	NaN	NaN	0.464184	0.470034	0.469944	0.44137	0.462036	0.46091	0.465864	0.44711	0.411511	0.460764	0.423879	0.418442	0.446623	0.408702	NaN	NaN	NaN	NaN	NaN	NaN	NaN	NaN	NaN	NaN	NaN	NaN	NaN	NaN	NaN	NaN	NaN	NaN	NaN	NaN	NaN	NaN
	NaN	NaN	NaN	NaN	NaN	NaN	NaN	NaN	NaN	NaN	NaN	NaN	NaN	0.457565	0.482797	0.467096	0.470158	0.478309	0.39457	0.42762	0.449962	0.452924	0.426174	0.445051	0.432364	0.415909	NaN	NaN	NaN	NaN	NaN	NaN	NaN	NaN	NaN	NaN	NaN	NaN	NaN	NaN	NaN	NaN	NaN	NaN	NaN	NaN	NaN	NaN	NaN
	NaN	NaN	NaN	NaN	NaN	NaN	NaN	NaN	NaN	NaN	NaN	NaN	NaN	0.450073	0.476494	0.47833	0.441017	0.442738	0.421851	0.468104	0.466303	0.429889	0.426031	0.432554	0.396576	NaN	NaN	NaN	NaN	NaN	NaN	NaN	NaN	NaN	NaN	NaN	NaN	NaN	NaN	NaN	NaN	NaN	NaN	NaN	NaN	NaN	NaN	NaN	NaN
	NaN	NaN	NaN	NaN	NaN	NaN	NaN	NaN	NaN	NaN	NaN	NaN	NaN	0.455869	0.454962	0.459204	0.456107	0.485546	0.449887	0.464312	0.453453	0.450822	0.431573	0.414027	NaN	NaN	NaN	NaN	NaN	NaN	NaN	NaN	NaN	NaN	NaN	NaN	NaN	NaN	NaN	NaN	NaN	NaN	NaN	NaN	NaN	NaN	NaN	NaN	NaN
	NaN	NaN	NaN	NaN	NaN	NaN	NaN	NaN	NaN	NaN	NaN	0.453349	0.433762	0.467247	0.464643	0.46323	0.459265	0.449562	0.478746	0.444534	0.449333	0.456234	0.440813	NaN	NaN	NaN	NaN	NaN	NaN	NaN	NaN	NaN	NaN	NaN	NaN	NaN	NaN	NaN	NaN	NaN	NaN	NaN	NaN	NaN	NaN	NaN	NaN	NaN	NaN
	NaN	NaN	NaN	NaN	NaN	NaN	NaN	NaN	NaN	NaN	NaN	0.495675	0.453774	0.457374	0.448047	0.461938	0.463621	0.430154	0.427894	0.476436	0.448317	0.410969	NaN	NaN	NaN	NaN	NaN	NaN	NaN	NaN	NaN	NaN	NaN	NaN	NaN	NaN	NaN	NaN	NaN	NaN	NaN	NaN	NaN	NaN	NaN	NaN	NaN	NaN	NaN
	NaN	NaN	NaN	NaN	NaN	NaN	NaN	NaN	NaN	NaN	NaN	0.451258	0.463022	0.428834	0.478213	0.457925	0.452366	0.489301	0.458686	0.407819	0.358442	NaN	NaN	NaN	NaN	NaN	NaN	NaN	NaN	NaN	NaN	NaN	NaN	NaN	NaN	NaN	NaN	NaN	NaN	NaN	NaN	NaN	NaN	NaN	NaN	NaN	NaN	NaN	NaN
	NaN	NaN	NaN	NaN	NaN	NaN	NaN	NaN	NaN	NaN	NaN	0.480069	0.487695	0.477739	0.446245	0.457484	0.473641	0.457453	0.426492	0.416961	NaN	NaN	NaN	NaN	NaN	NaN	NaN	NaN	NaN	NaN	NaN	NaN	NaN	NaN	NaN	NaN	NaN	NaN	NaN	NaN	NaN	NaN	NaN	NaN	NaN	NaN	NaN	NaN	NaN
	NaN	NaN	NaN	NaN	NaN	NaN	NaN	NaN	NaN	NaN	0.47947	0.47349	0.462471	0.48243	0.458008	0.431211	0.441201	0.427744	0.375343	0.352959	NaN	NaN	NaN	NaN	NaN	NaN	NaN	NaN	NaN	NaN	NaN	NaN	NaN	NaN	NaN	NaN	NaN	NaN	NaN	NaN	NaN	NaN	NaN	NaN	NaN	NaN	NaN	NaN	NaN
	NaN	NaN	NaN	NaN	NaN	NaN	NaN	NaN	NaN	NaN	0.450581	0.469414	0.453384	0.457511	0.479307	0.437257	0.393943	0.407781	0.389184	NaN	NaN	NaN	NaN	NaN	NaN	NaN	NaN	NaN	NaN	NaN	NaN	NaN	NaN	NaN	NaN	NaN	NaN	NaN	NaN	NaN	NaN	NaN	NaN	NaN	NaN	NaN	NaN	NaN	NaN
	NaN	NaN	NaN	NaN	NaN	NaN	NaN	NaN	NaN	0.458514	0.4897	0.480521	0.489479	0.440549	0.451813	0.440182	0.406284	NaN	NaN	NaN	NaN	NaN	NaN	NaN	NaN	NaN	NaN	NaN	NaN	NaN	NaN	NaN	NaN	NaN	NaN	NaN	NaN	NaN	NaN	NaN	NaN	NaN	NaN	NaN	NaN	NaN	NaN	NaN	NaN
	NaN	NaN	NaN	NaN	NaN	NaN	NaN	NaN	NaN	0.46957	0.502034	0.483977	0.469949	0.476238	0.448058	0.385266	NaN	NaN	NaN	NaN	NaN	NaN	NaN	NaN	NaN	NaN	NaN	NaN	NaN	NaN	NaN	NaN	NaN	NaN	NaN	NaN	NaN	NaN	NaN	NaN	NaN	NaN	NaN	NaN	NaN	NaN	NaN	NaN	NaN
	NaN	NaN	NaN	NaN	NaN	NaN	NaN	NaN	NaN	0.476328	0.466593	0.474124	0.456204	0.411959	0.386395	NaN	NaN	NaN	NaN	NaN	NaN	NaN	NaN	NaN	NaN	NaN	NaN	NaN	NaN	NaN	NaN	NaN	NaN	NaN	NaN	NaN	NaN	NaN	NaN	NaN	NaN	NaN	NaN	NaN	NaN	NaN	NaN	NaN	NaN
	NaN	NaN	NaN	NaN	NaN	NaN	NaN	NaN	0.478791	0.530965	0.472143	0.433543	0.420274	0.404965	NaN	NaN	NaN	NaN	NaN	NaN	NaN	NaN	NaN	NaN	NaN	NaN	NaN	NaN	NaN	NaN	NaN	NaN	NaN	NaN	NaN	NaN	NaN	NaN	NaN	NaN	NaN	NaN	NaN	NaN	NaN	NaN	NaN	NaN	NaN
	NaN	NaN	NaN	NaN	NaN	NaN	NaN	NaN	0.462455	0.477198	0.468189	0.449342	0.393405	NaN	NaN	NaN	NaN	NaN	NaN	NaN	NaN	NaN	NaN	NaN	NaN	NaN	NaN	NaN	NaN	NaN	NaN	NaN	NaN	NaN	NaN	NaN	NaN	NaN	NaN	NaN	NaN	NaN	NaN	NaN	NaN	NaN	NaN	NaN	NaN
	NaN	NaN	NaN	NaN	NaN	NaN	NaN	NaN	0.495876	0.459947	0.462739	0.403291	NaN	NaN	NaN	NaN	NaN	NaN	NaN	NaN	NaN	NaN	NaN	NaN	NaN	NaN	NaN	NaN	NaN	NaN	NaN	NaN	NaN	NaN	NaN	NaN	NaN	NaN	NaN	NaN	NaN	NaN	NaN	NaN	NaN	NaN	NaN	NaN	NaN
	NaN	NaN	NaN	NaN	NaN	NaN	NaN	0.530482	0.485066	0.446429	0.384043	NaN	NaN	NaN	NaN	NaN	NaN	NaN	NaN	NaN	NaN	NaN	NaN	NaN	NaN	NaN	NaN	NaN	NaN	NaN	NaN	NaN	NaN	NaN	NaN	NaN	NaN	NaN	NaN	NaN	NaN	NaN	NaN	NaN	NaN	NaN	NaN	NaN	NaN
	NaN	NaN	NaN	NaN	NaN	NaN	NaN	0.511239	0.413591	0.358347	NaN	NaN	NaN	NaN	NaN	NaN	NaN	NaN	NaN	NaN	NaN	NaN	NaN	NaN	NaN	NaN	NaN	NaN	NaN	NaN	NaN	NaN	NaN	NaN	NaN	NaN	NaN	NaN	NaN	NaN	NaN	NaN	NaN	NaN	NaN	NaN	NaN	NaN	NaN
	NaN	NaN	NaN	NaN	NaN	NaN	0.479926	0.467438	NaN	NaN	NaN	NaN	NaN	NaN	NaN	NaN	NaN	NaN	NaN	NaN	NaN	NaN	NaN	NaN	NaN	NaN	NaN	NaN	NaN	NaN	NaN	NaN	NaN	NaN	NaN	NaN	NaN	NaN	NaN	NaN	NaN	NaN	NaN	NaN	NaN	NaN	NaN	NaN	NaN
	NaN	NaN	NaN	NaN	NaN	0.496906	0.462192	NaN	NaN	NaN	NaN	NaN	NaN	NaN	NaN	NaN	NaN	NaN	NaN	NaN	NaN	NaN	NaN	NaN	NaN	NaN	NaN	NaN	NaN	NaN	NaN	NaN	NaN	NaN	NaN	NaN	NaN	NaN	NaN	NaN	NaN	NaN	NaN	NaN	NaN	NaN	NaN	NaN	NaN
	NaN	NaN	NaN	NaN	NaN	0.433961	NaN	NaN	NaN	NaN	NaN	NaN	NaN	NaN	NaN	NaN	NaN	NaN	NaN	NaN	NaN	NaN	NaN	NaN	NaN	NaN	NaN	NaN	NaN	NaN	NaN	NaN	NaN	NaN	NaN	NaN	NaN	NaN	NaN	NaN	NaN	NaN	NaN	NaN	NaN	NaN	NaN	NaN	NaN
	NaN	NaN	NaN	NaN	0.389176	NaN	NaN	NaN	NaN	NaN	NaN	NaN	NaN	NaN	NaN	NaN	NaN	NaN	NaN	NaN	NaN	NaN	NaN	NaN	NaN	NaN	NaN	NaN	NaN	NaN	NaN	NaN	NaN	NaN	NaN	NaN	NaN	NaN	NaN	NaN	NaN	NaN	NaN	NaN	NaN	NaN	NaN	NaN	NaN
	NaN	NaN	NaN	0.336553	NaN	NaN	NaN	NaN	NaN	NaN	NaN	NaN	NaN	NaN	NaN	NaN	NaN	NaN	NaN	NaN	NaN	NaN	NaN	NaN	NaN	NaN	NaN	NaN	NaN	NaN	NaN	NaN	NaN	NaN	NaN	NaN	NaN	NaN	NaN	NaN	NaN	NaN	NaN	NaN	NaN	NaN	NaN	NaN	NaN
	NaN	NaN	NaN	NaN	NaN	NaN	NaN	NaN	NaN	NaN	NaN	NaN	NaN	NaN	NaN	NaN	NaN	NaN	NaN	NaN	NaN	NaN	NaN	NaN	NaN	NaN	NaN	NaN	NaN	NaN	NaN	NaN	NaN	NaN	NaN	NaN	NaN	NaN	NaN	NaN	NaN	NaN	NaN	NaN	NaN	NaN	NaN	NaN	NaN
	NaN	NaN	NaN	NaN	NaN	NaN	NaN	NaN	NaN	NaN	NaN	NaN	NaN	NaN	NaN	NaN	NaN	NaN	NaN	NaN	NaN	NaN	NaN	NaN	NaN	NaN	NaN	NaN	NaN	NaN	NaN	NaN	NaN	NaN	NaN	NaN	NaN	NaN	NaN	NaN	NaN	NaN	NaN	NaN	NaN	NaN	NaN	NaN	NaN
Figure 4d	0.5	1	2	3	4	(mm)
	0.0101875	0.0106711	0.0698389	0.244603	0.336553
	0.0108125	0.0106933	0.0618667	0.254999	0.389176
	0.00959375	0.00995556	0.0749089	0.276845	0.433961
	0.010375	0.0102533	0.0822967	0.281698	0.496906
	0.00995313	0.00965333	0.0760911	0.280645	0.462192
	0.00984375	0.0101378	0.0695011	0.335565	0.479926
	0.00935937	0.00837778	0.0970233	0.303043	0.467438
	0.0100313	0.0105911	0.0667978	0.313725	0.511239
	0.0091875	0.00989778	0.0554322	0.319231	0.530482
	0.0100156	0.0108311	0.0829744	0.296449	0.413591
	0.0106875	0.00978667	0.0715333	0.297422	0.485066
	0.0098125	0.0110533	0.0926422	0.354274	0.495876
	0.0101094	0.0110667	0.0805333	0.282916	0.462455
	0.010125	0.0102267	0.0609944	0.256665	0.478791
	0.00876563	0.00990667	0.0881833	0.325314	0.358347
	0.0114062	0.0105511	0.0896922	0.320281	0.446429
	0.0102188	0.00966222	0.0912456	0.319589	0.459947
	0.00890625	0.0100978	0.0942344	0.335501	0.477198
	0.00954687	0.0103022	0.0895344	0.310474	0.530965
	0.0101875	0.0103911	0.0896567	0.351577	0.476328
	0.00579687	0.0108267	0.0904467	0.256174	0.46957
	0.00975	0.0102667	0.04346	0.301562	0.458514
	0.009375	0.0110844	0.06422	0.298879	0.384043
	0.0102969	0.0102667	0.0890922	0.228254	0.462739
	0.0110469	0.0118756	0.0822567	0.328031	0.468189
	0.0102813	0.0103644	0.0945511	0.31368	0.472143
	0.0116562	0.0104756	0.0880678	0.327967	0.466593
	0.00970312	0.00999111	0.0712989	0.310909	0.502034
	0.00892187	0.0103867	0.10514	0.259707	0.4897
	0.00985938	0.0103778	0.106888	0.298692	0.450581
	0.0101094	0.00971556	0.0900822	0.303219	0.47947
	0.00851563	0.00989778	0.0724822	0.305	0.403291
	0.0121719	0.01024	0.0941367	0.291507	0.449342
	0.0123438	0.0109289	0.0499022	0.311448	0.433543
	0.0114687	0.0101333	0.0822	0.321476	0.474124
	0.00945312	0.0108178	0.0640511	0.328041	0.483977
	0.0109687	0.0103822	0.0735889	0.304424	0.480521
	0.0103125	0.0100356	0.0882422	0.333307	0.469414
	0.009375	0.0111556	0.0845344	0.271804	0.47349
	0.0112187	0.0122178	0.08311	0.312245	0.480069
	0.0116719	0.00926222	0.0878567	0.316585	0.451258
	0.00901562	0.01028	0.0786644	0.338166	0.495675
	0.0106563	0.0102933	0.0750911	0.289274	0.453349
	0.01	0.0107111	0.08269	0.291426	0.393405
	0.00959375	0.0110133	0.07029	0.337685	0.420274
	0.0112969	0.0103244	0.0998278	0.309199	0.456204
	0.0117969	0.00937333	0.0546056	0.308169	0.469949
	0.0101563	0.0101422	0.0672433	0.273936	0.489479
	0.00925	0.0108756	0.0716133	0.286973	0.453384
	0.010125	0.01044	0.0945667	0.280153	0.462471
	0.0114375	0.01104	0.0843689	0.288555	0.487695
	0.0104844	0.0105733	0.0709589	0.314473	0.463022
	0.0099375	0.0106	0.0833067	0.318038	0.453774
	0.0112812	0.00991556	0.0945467	0.276186	0.433762
	0.0115312	0.00993778	0.0927789	0.276496	0.404965
	0.0101094	0.0106444	0.0938711	0.304455	0.411959
	0.0098125	0.0107333	0.08546	0.34098	0.476238
	0.0103438	0.00984444	0.0700833	0.303123	0.440549
	0.00923437	0.0107244	0.0906844	0.293148	0.457511
	0.0094375	0.0104711	0.0754844	0.29829	0.48243
	0.0118438	0.00993333	0.0793911	0.313773	0.477739
	0.0106563	0.00976	0.0800744	0.296679	0.428834
	0.010625	0.00965333	0.0597756	0.293621	0.457374
	0.0105625	0.0104133	0.0757367	0.270336	0.467247
	0.00826563	0.0101333	0.0723267	0.289468	0.455869
	0.0105313	0.0101689	0.0844811	0.273675	0.450073
	0.0121563	0.00971111	0.0819811	0.311418	0.457565
	0.0105938	0.00996	0.08384	0.302117	0.464184
	0.00798438	0.0103556	0.0885589	0.314199	0.477937
	0.0100156	0.0112356	0.0852733	0.327548	0.459189
	0.00879687	0.0103778	0.0807289	0.340993	0.423596
	0.011625	0.0105511	0.0831056	0.322362	0.386395
	0.0106563	0.00945778	0.0719244	0.26491	0.448058
	0.00975	0.0105333	0.0736711	0.257061	0.451813
	0.01025	0.0109244	0.0822922	0.307479	0.479307
	0.010125	0.0113333	0.0754289	0.254712	0.458008
	0.0109062	0.0106933	0.0721578	0.33324	0.446245
	0.0106719	0.0126978	0.0712444	0.259347	0.478213
	0.00946875	0.0105689	0.0803356	0.259943	0.448047
	0.0104531	0.0102578	0.0926011	0.290426	0.464643
	0.00904687	0.0112133	0.0743711	0.329259	0.454962
	0.0106875	0.0102622	0.0654856	0.277871	0.476494
	0.0095	0.0121733	0.0589044	0.287187	0.482797
	0.0113281	0.0104089	0.0657622	0.300146	0.470034
	0.00992188	0.00993778	0.07782	0.333589	0.493164
	0.0111406	0.00985333	0.0708122	0.329883	0.435307
	0.0100781	0.00978667	0.0742011	0.228035	0.387144
	0.00990625	0.0110311	0.0807167	0.29255	0.401055
	0.0112031	0.00970667	0.08003	0.313208	0.467411
	0.00954687	0.0100489	0.0918589	0.331231	0.385266
	0.0102813	0.0104044	0.0776833	0.291984	0.440182
	0.0090625	0.0103556	0.0787311	0.300774	0.437257
	0.0100781	0.0102489	0.0789967	0.313739	0.431211
	0.0118125	0.011	0.0730989	0.308452	0.457484
	0.0112031	0.0108356	0.0730622	0.293736	0.457925
	0.00940625	0.0111822	0.0797822	0.289256	0.461938
	0.0101875	0.0104222	0.0791367	0.228985	0.46323
	0.0117188	0.01036	0.0793622	0.265104	0.459204
	0.0105	0.0103378	0.0835589	0.287892	0.47833
	0.010875	0.0102978	0.0713056	0.314282	0.467096
	0.00929687	0.0111111	0.0571222	0.305609	0.469944
	0.0101875	0.0109422	0.0727544	0.336214	0.483734
	0.0107188	0.0116933	0.0807789	0.279608	0.432625
	0.0104844	0.0107022	0.0613944	0.294087	0.451573
	0.0102656	0.0108711	0.06331	0.275292	0.441007
	0.0103906	0.0104356	0.0638844	0.337987	0.453715
	0.0104688	0.00993333	0.08017	0.254926	0.406284
	0.0096875	0.0109378	0.07291	0.321813	0.393943
	0.0115625	0.0101556	0.0869178	0.317576	0.441201
	0.0104688	0.0110978	0.0988344	0.329564	0.473641
	0.010375	0.00976444	0.0748067	0.278561	0.452366
	0.0107188	0.0103778	0.0882156	0.273021	0.463621
	0.00954687	0.0104267	0.0851956	0.279507	0.459265
	0.00929687	0.0107022	0.0799178	0.301827	0.456107
	0.01075	0.00932889	0.0762389	0.30232	0.441017
	0.0090625	0.00990667	0.0632678	0.311741	0.470158
	0.0104063	0.0100889	0.07974	0.263409	0.44137
	0.00851563	0.0104889	0.09111	0.273228	0.464989
	0.00946875	0.0107556	0.0789756	0.294342	0.468058
	0.0091875	0.0106356	0.0806	0.318741	0.475062
	0.0100469	0.0103244	0.0933967	0.309858	0.474876
	0.0105156	0.0100133	0.0850778	0.28737	0.448801
	0.0110312	0.00963111	0.0718211	0.308226	0.431235
	0.00985938	0.0105067	0.0723567	0.295189	0.470073
	0.0102031	0.0106889	0.0789444	0.289942	0.469855
	0.0106563	0.0102	0.0673133	0.272894	0.445268
	0.0105625	0.0100844	0.0737478	0.310692	0.407781
	0.0113906	0.0104756	0.0621989	0.309842	0.427744
	0.0101875	0.0103111	0.0596133	0.273545	0.457453
	0.00960937	0.00958667	0.07318	0.30568	0.489301
	0.00917187	0.0101778	0.0676778	0.27135	0.430154
	0.0102656	0.0106444	0.0790811	0.307808	0.449562
	0.00929687	0.0103822	0.0711667	0.224503	0.485546
	0.01025	0.0103956	0.0783322	0.259947	0.442738
	0.00984375	0.01092	0.0878978	0.283779	0.478309
	0.0107188	0.01112	0.0807544	0.294084	0.462036
	0.00915625	0.0102311	0.0744922	0.255429	0.456224
	0.008125	0.0103467	0.0844811	0.230424	0.437549
	0.00965625	0.0111556	0.0854156	0.287515	0.431121
	0.00976562	0.0122356	0.0698922	0.297852	0.460048
	0.0100313	0.0104978	0.0884722	0.294891	0.451175
	0.010125	0.00955556	0.0754544	0.312892	0.43102
	0.0116094	0.0102933	0.08338	0.263149	0.423439
	0.0105469	0.0100622	0.0889044	0.273584	0.475761
	0.00873438	0.00916889	0.0785856	0.268638	0.460334
	0.00995313	0.00998667	0.0905233	0.295	0.430477
	0.0111406	0.0102667	0.0780278	0.273445	0.389184
	0.00929687	0.0102489	0.0760156	0.312483	0.375343
	0.0115312	0.0100533	0.0692111	0.320834	0.426492
	0.0101875	0.00993333	0.0751544	0.2646	0.458686
	0.01025	0.0102533	0.0659522	0.247789	0.427894
	0.0121719	0.0100356	0.0735222	0.326937	0.478746
	0.0108125	0.01	0.0835144	0.309645	0.449887
	0.0095	0.0102311	0.0672244	0.316279	0.421851
	0.01025	0.0114489	0.05711	0.304731	0.39457
	0.00967187	0.00953333	0.0604644	0.255659	0.46091
	0.00967187	0.0110133	0.0737944	0.292068	0.453082
	0.00940625	0.0105511	0.0775056	0.267652	0.46432
	0.0106563	0.0103644	0.0769067	0.223956	0.445501
	0.0108437	0.0103289	0.0833033	0.260228	0.446504
	0.00992188	0.0100622	0.0825567	0.310887	0.434425
	0.00998438	0.0104222	0.0627933	0.305376	0.443139
	0.00982813	0.00994667	0.0922367	0.304173	0.481143
		0.0115378	0.0911922	0.29848	0.471932
		0.0103822	0.0746378	0.273359	0.385357
		0.0102622	0.08343	0.280523	0.447814
		0.01072	0.0866567	0.244545	0.461376
		0.0105778	0.0751756	0.277566	0.421824
		0.00994222	0.08519	0.255529	0.420129
		0.0103689	0.0889022	0.267726	0.3916
		0.00903556	0.0780767	0.284599	0.352959
		0.0103289	0.0784644	0.294214	0.416961
		0.0102711	0.0818811	0.267186	0.407819
		0.00943111	0.0817556	0.317776	0.476436
		0.00969333	0.08193	0.317214	0.444534
		0.00915556	0.0810511	0.293441	0.464312
		0.00948444	0.0788167	0.29965	0.468104
		0.0106533	0.0648533	0.202122	0.42762
		0.00990667	0.0672133	0.30725	0.465864
		0.00995556	0.0725611	0.274695	0.435717
		0.0103689	0.0672522	0.232525	0.43937
		0.0103156	0.0705889	0.263704	0.470844
		0.0106844	0.0700256	0.276114	0.410984
		0.0106844	0.0853278	0.247896	0.436468
		0.00968889	0.0525744	0.25629	0.454763
		0.0101156	0.0576733	0.28991	0.436038
		0.0110356	0.0737867	0.261419	0.438
		0.0103778	0.0715744	0.291309	0.423052
		0.0100444	0.0765822	0.278604	0.441418
		0.0102267	0.0791856	0.292928	0.455569
		0.0108711	0.0803611	0.272879	0.478739
		0.0107778	0.0769878	0.30293	0.432168
		0.00983556	0.0731556	0.291223	0.406918
		0.0104711	0.0778544	0.306775	0.46381
		0.0109333	0.0796256	0.302791	0.454606
		0.0110178	0.0856122	0.272731	0.427307
		0.0113644	0.0832667	0.321057	0.405401
		0.0106	0.0841033	0.288885	0.358442
		0.00950222	0.0806911	0.268735	0.448317
		0.00975111	0.0824767	0.259182	0.449333
		0.0109511	0.0824911	0.256742	0.453453
		0.00959111	0.0667644	0.221775	0.466303
		0.00999556	0.0818856	0.254107	0.449962
		0.0101778	0.0752856	0.277156	0.44711
		0.0106044	0.06497	0.277163	0.458824
		0.00955111	0.0680711	0.276925	0.448175
		0.0100444	0.0745978	0.257541	0.436617
		0.00988	0.0773944	0.247336	0.462118
		0.0116489	0.0700389	0.2515	0.460672
		0.0102533	0.0850167	0.28491	0.461132
		0.0105511	0.0627622	0.276251	0.462218
		0.0100089	0.0768689	0.283317	0.486354
		0.0107867	0.0609744	0.292717	0.446707
		0.0106044	0.0462933	0.325961	0.42272
		0.00981333	0.0771511	0.26789	0.410319
		0.00981333	0.0411289	0.277971	0.447957
		0.01016	0.0460778	0.28913	0.442131
		0.0102578	0.06204	0.265016	0.404309
		0.00948	0.0627622	0.282629	0.440483
		0.0096	0.0610822	0.250949	0.43181
		0.0109778	0.06873	0.315163	0.410006
		0.0110533	0.0568567	0.266937	0.388106
		0.01092	0.0805556	0.251863	0.463296
		0.0110444	0.0684578	0.254783	0.410969
		0.0105378	0.0829133	0.24133	0.456234
		0.00955111	0.0737611	0.258832	0.450822
		0.00937778	0.0776444	0.292608	0.429889
		0.00960444	0.0869378	0.254408	0.452924
		0.00940889	0.0872622	0.28083	0.411511
		0.00991111	0.0852044	0.262492	0.45058
		0.00931111	0.0778778	0.268181	0.472957
		0.0108667	0.0738278	0.263278	0.440122
		0.0110178	0.0758056	0.229996	0.399734
		0.0100933	0.08522	0.244311	0.47959
		0.00998667	0.0750211	0.292708	0.45819
		0.0106578	0.0775633	0.256375	0.455021
		0.0103244	0.0763544	0.271782	0.438731
		0.0101822	0.0693533	0.280286	0.452979
		0.0106667	0.0824567	0.301666	0.447663
		0.00940444	0.0685922	0.254647	0.419961
		0.0103156	0.0668456	0.283664	0.427082
		0.01072	0.0757633	0.252829	0.371557
		0.0105378	0.0694889	0.246894	0.436374
		0.0105556	0.0671389	0.253688	0.449282
		0.0103244	0.07968	0.258912	0.411568
		0.01004	0.0761444	0.256983	0.459266
		0.00968889	0.0577344	0.237799	0.415048
		0.0100178	0.0500889	0.269218	0.40975
		0.0107022	0.05894	0.258638	0.415113
		0.0100489	0.0810222	0.236652	0.385929
		0.0105333	0.0781233	0.287538	0.440813
		0.0108356	0.0716667	0.267453	0.431573
		0.0106267	0.0807478	0.249078	0.426031
		0.0103778	0.0832644	0.263571	0.426174
		0.0098	0.09261	0.275768	0.460764
		0.0105067	0.0803756	0.262605	0.433488
		0.0109156	0.0781156	0.275201	0.438827
		0.0103111	0.0955867	0.133503	0.397047
		0.00998222	0.0768611	0.283441	0.427683
		0.00992444	0.0762867	0.296965	0.458758
		0.00953333	0.0756933	0.257921	0.424185
		0.00948	0.0710022	0.259631	0.383349
		0.00977333	0.0797311	0.297309	0.404713
		0.0104089	0.0784633	0.281827	0.424144
		0.00961333	0.0852078	0.296589	0.454975
		0.00956444	0.0723356	0.25444	0.402456
		0.00960889	0.0700978	0.273841	0.447333
		0.0105333	0.0752222	0.296201	0.403932
		0.0100622	0.0779211	0.269577	0.440499
		0.0104267	0.0711089	0.283623	0.462597
		0.00992889	0.0904267	0.258793	0.430894
		0.00991111	0.0748333	0.272037	0.391215
		0.0100178	0.0754322	0.277155	0.409535
		0.01036	0.05777	0.24416	0.409436
		0.0105556	0.0184056	0.255812	0.389884
		0.0102889	0.0677967	0.252231	0.474996
		0.0111289	0.0806133	0.271804	0.373167
		0.00978667	0.0677922	0.300886	0.414027
		0.0104889	0.0515433	0.272302	0.432554
		0.00878667	0.0541778	0.252281	0.445051
		0.00939556	0.07568	0.277144	0.423879
		0.0100444	0.0637489	0.257648	0.421099
		0.00961333	0.0728433	0.266259	0.471176
		0.00992889	0.0837522	0.254408	0.442198
		0.0102133	0.0687367	0.243291	0.437761
		0.0102533	0.0813389	0.247881	0.433469
		0.0103689	0.0695811	0.248224	0.425662
		0.00989778	0.0918933	0.209584	0.453253
		0.00983111	0.0754633	0.167169	0.39081
		0.00932889	0.0695278	0.251759	0.481558
		0.0102444	0.07945	0.135473	0.422854
		0.0101333	0.0841389	0.222371	0.464376
		0.0107289	0.0816278	0.274476	0.397088
		0.0106578	0.0738956	0.278867	0.402595
		0.0101067	0.07328	0.295716	0.380069
		0.00972889	0.0688522	0.278738	0.453629
		0.0109467	0.0840122	0.264562	0.432654
		0.0112178	0.0727422	0.26863	0.439594
		0.00962222	0.0929222	0.260807	0.405259
		0.0098	0.0807789	0.249172	0.428237
		0.0104978	0.0771444	0.262713	0.41422
		0.0103067	0.075	0.256661	0.403917
		0.0101689	0.0761367	0.253459	0.410317
		0.0100578	0.0779811	0.261656	0.468648
		0.00986222	0.0668711	0.272127	0.406734
		0.00944444	0.0812822	0.25524	0.396576
		0.0102044	0.06958	0.275878	0.432364
		0.00968444	0.0735189	0.262094	0.418442
		0.0108044	0.0835856	0.233807	0.424727
		0.0110044	0.0542511	0.266608	0.417167
		0.00967111	0.0672422	0.257633	0.453599
		0.00990222	0.0714044	0.252542	0.454676
		0.0101956	0.0663622	0.232638	0.445179
		0.00984	0.0649922	0.303517	0.435537
		0.0113022	0.0609367	0.26675	0.402356
		0.00985333	0.0750733	0.269487	0.413737
		0.0108044	0.0864067	0.232334	0.432806
		0.01012	0.08055	0.166341	0.387465
		0.00948889	0.0754878	0.198354	0.416046
		0.0104622	0.0827789	0.2393	0.393915
		0.0100889	0.06027	0.290062	0.469551
		0.0108444	0.0816233	0.28978	0.436556
		0.0105422	0.0804622	0.286712	0.380791
		0.0103511	0.0826878	0.247572	0.404154
		0.0104356	0.0759156	0.270796	0.412446
		0.00977778	0.0663567	0.2962	0.40442
		0.00951556	0.0862367	0.266152	0.406464
		0.00998222	0.0810622	0.318922	0.389848
		0.0102711	0.0753678	0.256405	0.42125
		0.00976444	0.0822356	0.234472	0.427421
		0.00965778	0.0866544	0.271223	0.381279
		0.00984444	0.07969	0.257863	0.415627
		0.0101733	0.0673511	0.24393	0.399719
		0.0106933	0.0728944	0.266603	0.415909
		0.0100178	0.0740233	0.228846	0.446623
		0.00975111	0.0728811	0.265071	0.43873
		0.0104622	0.0687867	0.252354	0.392191
		0.0105022	0.0788211	0.256936	0.434606
		0.00932	0.0641489	0.274591	0.44487
		0.0100444	0.0480089	0.248877	0.44934
		0.0107644	0.0543356	0.230788	0.369907
		0.00990667	0.0648756	0.234779	0.396366
		0.00941778	0.0686656	0.251487	0.430707
		0.0109467	0.0742367	0.14425	0.434491
		0.0104089	0.0626222	0.296426	0.41726
		0.0106	0.0817978	0.287809	0.467655
		0.00937333	0.0666533	0.289581	0.397353
		0.00974667	0.0895578	0.268093	0.400615
		0.0101067	0.0721056	0.300039	0.403901
		0.0104311	0.0753544	0.25641	0.391177
		0.0106222	0.08451	0.2645	0.437446
		0.00980889	0.0734344	0.26287	0.390688
		0.00977333	0.0797111	0.247749	0.412363
		0.0101644	0.0799056	0.292851	0.415797
		0.0106756	0.08394	0.251762	0.381861
		0.0103111	0.0791522	0.252028	0.408224
		0.0100044	0.0734644	0.260544	0.427423
		0.0103333	0.0829333	0.258445	0.393893
		0.0103911	0.0894944	0.233679	0.400476
		0.00962667	0.0848589	0.230592	0.418263
		0.0103689	0.0900078	0.264231	0.408702
		0.0101467	0.0770978	0.230263	0.408839
		0.0101289	0.0708156	0.260232	0.435798
		0.00968889	0.0672156	0.12449	0.426457
		0.00971556	0.0702456	0.254264	0.461425
		0.0107556	0.0660122	0.273072	0.457738
		0.00984444	0.0724611	0.236252	0.438458
		0.0111867	0.0780889	0.187729	0.411627
		0.01068	0.0482822	0.185029	0.441803
		0.0101378	0.0633156	0.268811	0.385126
		0.0103556	0.0658111	0.296283	0.420179
		0.00960444	0.0659	0.305779	0.403443
		0.00967556	0.0670067	0.254039	0.403222
		0.00984889	0.0714278	0.267766	0.316054
		0.0101244	0.0639767	0.219835	0.374843
		0.0103111	0.0742256	0.272478	0.413417
		0.0103067	0.0819689	0.229686	0.422579
		0.0106044	0.0696467	0.24866	0.384137
		0.0100711	0.0915467	0.228248	0.44491
		0.00952444	0.0834778	0.239137	0.393273
		0.0107289	0.0823511	0.272953	0.441665
		0.00934222	0.0778178	0.260681	0.414896
		0.0112044	0.0777622	0.214013	0.394659
		0.0100578	0.0759122	0.256049	0.403153
		0.0106489	0.0809667	0.210011	0.418758
		0.00953333	0.0647911	0.161225	0.423806
		0.0103067	0.0797622	0.233309	0.420622
		0.00946667	0.0784378	0.136333	0.42253
		0.0108089	0.0754644	0.257145	0.433239
		0.0101689	0.0740567	0.238369	0.427531
		0.0102044	0.0847633	0.23954	0.425171
		0.00997778	0.0690989	0.250542	0.442506
		0.0100222	0.0670722	0.198388	0.431839
		0.0101956	0.0678356	0.289436	0.444663
		0.0105556	0.08363	0.265694	0.391736
		0.0100356	0.0788522	0.311971	0.467141
		0.00964	0.0484133	0.249868	0.412151
		0.0112444	0.0602044	0.300543	0.406889
		0.00968889	0.0550511	0.238356	0.334207
		0.0100356	0.0630633	0.275533	0.364996
		0.0102711	0.0641089	0.233929	0.424859
		0.0104	0.0721589	0.24554	0.395098
		0.0105422	0.0782289	0.25883	0.386662
		0.00955556	0.0763267	0.242337	0.410349
		0.00978667	0.07074	0.263203	0.437143
		0.0103956	0.0923867	0.249214	0.438679
		0.0100222	0.06693	0.229561	0.405724
		0.0106622	0.0848078	0.246874	0.415878
		0.00970667	0.0743644	0.156764	0.404756
		0.00961778	0.08613	0.186905	0.425518
		0.0108978	0.0746978	0.143272	0.421199
		0.00963111	0.0819756	0.1912	0.418042
		0.0102356	0.0862611	0.246259	0.419576
		0.00976889	0.07685	0.132553	0.411759
		0.00985778	0.0826233	0.263228	0.478746
		0.00970222	0.0833567	0.298281	0.437595
		0.0101067	0.0802111	0.274147	0.417076
		0.0100089	0.0685411	0.306966	0.436739
		0.0102978	0.0695822	0.248148	0.41835
		0.0103244	0.0625933	0.26567	0.338669
		0.00980444	0.0694633	0.246559	0.433651
		0.00944889	0.0686244	0.236209	0.394967
		0.00957778	0.0744944	0.251596	0.402275
		0.0101867	0.0489711	0.200713	0.394889
		0.01052	0.0580878	0.246928	0.380246
		0.0100667	0.0563233	0.246607	0.385114
		0.00934667	0.0642656	0.231563	0.354002
		0.00996	0.0783256	0.209989	0.406501
		0.00958222	0.0741644	0.228588	0.412679
		0.0101111	0.07087	0.133682	0.373754
		0.0107733	0.0634578	0.226945	0.358309
		0.0109378	0.0899578	0.158375	0.390246
		0.0111556	0.0743144	0.146116	0.380277
		0.0100133	0.0762267	0.2822	0.414319
		0.0101911	0.0869244	0.293361	0.409234
		0.00933778	0.0835044	0.279603	0.414283
		0.00974667	0.0788711	0.257047	0.434059
		0.0102978	0.0710689	0.27495	0.407239
		0.0102044	0.0778844	0.239575	0.397319
		0.0102089	0.0722	0.23158	0.386976
		0.0102533	0.07784	0.217196	0.438556
		0.0108222	0.0744067	0.255918	0.378034
		0.0100756	0.0510922	0.240866	0.431673
		0.0110044	0.0825989	0.17224	0.373837
		0.00965778	0.0676522	0.231602	0.40378
		0.00986667	0.0850211	0.152665	0.402119
		0.00972	0.07371	0.23089	0.377541
		0.0100533	0.0759856	0.128981	0.403738
		0.0107289	0.0876233	0.248811	0.399348
		0.00995111	0.0554822	0.260144	0.378197
		0.0100178	0.0526733	0.178643	0.396892
		0.0101333	0.0645467	0.238538	0.371873
		0.0101733	0.0734589	0.0439249	0.402692
		0.00940444	0.0797856	0.270567	0.411102
		0.0106089	0.0796489	0.317704	0.406051
		0.00966667	0.0710544	0.26544	0.407778
		0.0101467	0.0827267	0.242979	0.414227
		0.00998222	0.0651044	0.241321	0.423857
		0.00966667	0.0818922	0.221286	0.367862
		0.00946667	0.0766144	0.22767	0.444042
		0.0102711	0.0854922	0.227119	0.40542
		0.01	0.0739133	0.152406	0.419436
		0.0102533	0.0747444	0.150973	0.383959
		0.0107289	0.0788211	0.216317	0.431089
		0.00866667	0.0814556	0.241752	0.427744
		0.00908444	0.0809678	0.180612	0.385846
		0.0106	0.0763056	0.219817	0.396875
		0.00987111	0.0774489	0.113617	0.389866
		0.00930667	0.0739422	0.176774	0.397399
		0.0103822	0.0669556	0.152992	0.414374
		0.0102	0.07452	0.239742	0.397162
		0.0102756	0.0673622	0.221842	0.3985
		0.00943111	0.0621311	0.234228	0.438912
		0.0094	0.0701956	0.193523	0.382158
		0.0100178	0.0535811	0.243978	0.398071
		0.00921333	0.0600611	0.166354	0.417736
		0.00982667	0.0569478	0.184342	0.419446
		0.0100622	0.0714889	0.209374	0.400903
		0.0106489	0.0604478	0.172637	0.403034
		0.00995556	0.0701656	0.246617	0.418944
		0.0108311	0.0766667	0.210683	0.403149
		0.00997333	0.0720856	0.26822	0.415083
		0.0100444	0.0674378	0.294412	0.387221
		0.0101333	0.0714989	0.252795	0.367952
		0.00965778	0.0738178	0.237778	0.330514
		0.00930667	0.0763111	0.195568	0.389646
		0.00968	0.0788711	0.232381	0.39333
		0.0112311	0.0728878	0.189324	0.402913
		0.0101067	0.0772978	0.189752	0.392088
		0.0100889	0.0765889	0.209155	0.376985
		0.0105289	0.07013	0.202416	0.206449
		0.0104089	0.0677256	0.13012	0.389837
		0.0104356	0.0854533	0.251715	0.406418
		0.00990667	0.0626289	0.22019	0.411093
		0.0106711	0.0798344	0.189936	0.348923
		0.00992889	0.0738467	0.248645	0.431896
		0.0102133	0.0788411	0.236214	0.434575
		0.00993778	0.0753022	0.229469	0.42496
		0.00996444	0.0805778	0.139549	0.397513
		0.0104222	0.04254	0.237014	0.376904
		0.00988	0.0615411	0.214777	0.432753
		0.0100889	0.0679244	0.24812	0.363591
		0.00982222	0.0677544	0.238803	0.365852
		0.0100844	0.0820144	0.045081	0.362353
		0.00955556	0.0666778	0.177287	0.396261
		0.00984	0.0709511	0.167088	0.373187
		0.00995111	0.0709444	0.30453	0.422267
		0.0103911	0.0743733	0.289795	0.392014
		0.00976	0.0597567	0.219266	0.379721
		0.0106133	0.0751578	0.144082	0.391951
		0.0101867	0.0696689	0.167973	0.396258
		0.00971111	0.0688433	0.185757	0.406525
		0.00993333	0.0772078	0.135897	0.409531
		0.01064	0.08444	0.191223	0.401295
		0.01028	0.0723044	0.128923	0.407204
		0.0101556	0.0794911	0.273357	0.377067
		0.0101467	0.0689789	0.239571	0.419611
		0.0104622	0.0746467	0.233691	0.328763
		0.0101511	0.0674856	0.231108	0.413861
		0.01012	0.0787022	0.258714	0.424995
		0.00961778	0.0761911	0.234514	0.375535
		0.0103333	0.0896433	0.0934914	0.376528
		0.00983556	0.0499444	0.195337	0.387745
		0.00979111	0.0575333	0.191288	0.408889
		0.00994222	0.0605833	0.271709	0.386469
		0.0100533	0.0692911	0.243776	0.399596
		0.00973333	0.0729989	0.0924306	0.401536
		0.00996444	0.0757411	0.223797	0.413104
		0.0100267	0.0706222	0.156626	0.445688
		0.00981333	0.0810667	0.127728	0.413301
		0.0098	0.0659489	0.100356	0.387352
		0.0103911	0.0684744	0.244294	0.423736
			0.0713967	0.230547	0.405166
			0.0776433	0.257163	0.371746
			0.0820244	0.240837	0.374114
			0.0708211	0.166367	0.357417
			0.0687344	0.143862	0.391052
			0.08667	0.197161	0.395069
			0.0810233	0.165788	0.367418
			0.0762344	0.227552	0.375556
			0.0803733		0.440954
			0.0737611		0.357563
			0.07038		0.443031
			0.0741711		0.415768
			0.0736233		0.403753
			0.0484511		0.380724
			0.0570444		0.358009
			0.0584278		0.407021
			0.0619789		0.433567
			0.0804244		0.41268
			0.06591		0.377524
			0.0805144		0.430986
			0.0772478		0.389768
			0.0829011		0.392263
			0.0798878		0.423609
			0.0650133		0.349615
			0.0743933		0.409888
			0.0846311		0.416849
			0.0667444		0.442076
			0.0600044		0.345704
			0.0728644		0.380394
			0.0819622		0.41008
			0.0748789		0.387548
			0.0874489		0.388583
			0.0672922		0.377174
			0.0732844		0.390316
			0.0495511		0.402473
			0.0463011		0.411973
			0.0645544		0.367798
			0.0552789		0.397109
			0.0505578		0.322659
			0.0697078		0.374625
			0.0709256		0.401015
			0.0721056		0.373857
			0.0719122		0.388112
			0.0701289		0.397199
			0.0769189		0.397799
			0.0661967		0.408463
			0.0685467		0.36704
			0.0694978		0.376839
			0.0682056		0.353095
			0.0841422		0.366894
			0.0787889		0.37839
			0.0741256		0.416815
			0.0618578		0.383429
			0.0572411		0.398516
			0.0829889		0.424562
			0.0685756		0.38145
			0.0607878		0.379391
			0.0653056		0.36653
			0.0612211		0.372185
			0.0613344		0.39022
			0.0672478		0.39742
			0.0727667		0.403521
			0.0699756		0.399166
			0.0743033		0.406777
			0.0759744		0.382036
			0.06782		0.404319
			0.0814533		0.388138
			0.0788389
			0.0770122
			0.0796411
			0.0644544
			0.0847944
			0.0837911
			0.0559789
			0.0574133
			0.0516767
			0.0736944
			0.0652422
			0.0804756
			0.0799689
			0.0620644
			0.0719278
			0.0765233
			0.0653111
			0.0709833
			0.0746767
			0.0643256
			0.0627222
			0.0694
			0.0860711
			0.0530389
			0.0567611
			0.05453
			0.0596256
			0.0657544
			0.0622767
			0.0720189
			0.0602467
			0.0778122
			0.0648611
			0.0669333
			0.0734856
			0.0775478
			0.0686211
			0.0695244
			0.0781311
			0.0725722
			0.0534233
			0.0637756
			0.0679989
			0.05588
			0.0671911
			0.0718911
			0.0698178
			0.0728856
			0.0666222
			0.0723022
			0.0819067
			0.0698378
			0.0705011
			0.0688322
			0.0739678
			0.08851
			0.0464378
			0.06518
			0.0609833
			0.0695089
			0.0499767
			0.0633467
			0.06892
			0.0756611
			0.0728089
			0.0751489
			0.0802
			0.0677978
			0.0744178
			0.0632211
			0.0790789
			0.0709389
			0.0469544
			0.0557522
			0.06084
			0.0724678
			0.0657044
			0.0612078
			0.0685878
			0.0652667
			0.0632356
			0.0709656
			0.0721167
			0.0684044
			0.0666522
			0.0752933
			0.0527922
			0.0573044
			0.0612333
			0.05886
			0.0737533
			0.0790789
			0.0651167
			0.0610067
			0.0701078
			0.0673522
			0.06698
			0.0610833
			0.0704789
			0.0520556
			0.0677533
			0.0531889
			0.0621067
			0.0729456
			0.0694922
			0.0763611
			0.0786
			0.0727233
			0.0682556
			0.0807989
			0.0711556
			0.0697889
			0.0658167
			0.0506267
			0.0670844
			0.0712956
			0.0664733
			0.0730222
			0.0647056
			0.0814478
			0.05881
			0.0670033
			0.0671222
			0.0758456
			0.0648022
			0.0599333
			0.078
			0.0691622
			0.0696956
			0.06096
			0.0757378
			0.0544167
			0.0635456
			0.0707778
			0.06775
			0.0711144
			0.0656122
			0.0661267
			0.0670667
			0.0751367
			0.0598422
			0.0761389
			0.0835233
			0.0591489
			0.06631
			0.0505011
			0.0680322
			0.0638511
			0.05242
			0.0558733
			0.06138
			0.0687744
			0.0661189
[truncated: 1 more columns]

## Sheet: Figure 5
N/A

## Sheet: Figure 6
Figure 6a
Cortical Data	0.0124685	0.0319181	0.0634685	0.0993041	0.124568	0.128885	0.114813	0.0935095	0.0744802	0.0608042	0.0512868	0.0442388	0.0391835	0.0362439	0.0349519	0.0340633	0.0325366	0.0304152	0.0285216	0.0273337	0.0264499	0.0252005	0.0234564	0.0216105	0.0200132	0.0186961	0.0175847	0.0167297	0.0161984	0.0158466	0.0153849	0.0145974	0.0133901	0.0118724	0.0104727	0.00964528	0.00935976	0.00913961	0.00865777	0.0080534	0.00759826	0.0072709	0.00684492	0.00620826	0.00537588	0.00435609	0.00323749	0.00228405	0.0017512
Model	0.0545708	0.0849494	0.107819	0.120352	0.123737	0.11828	0.106771	0.0959521	0.0888168	0.0835317	0.0763929	0.0668776	0.058355	0.0543385	0.0512727	0.0428197	0.0319071	0.0237993	0.0195681	0.0173476	0.0154298	0.013647	0.0119488	0.0100366	0.00785901	0.00593744	0.00487008	0.00450536	0.00449493	0.00445206	0.00377589	0.00263531	0.0019727	0.00163687	0.00109773	0.000562029	0.000341065	0.000401928	0.000452029	0.000624772	0.0010743	0.00110556	0.00055284	0.000131114	1.47141e-05	7.81122e-07	6.53855e-09	7.76721e-11	4.36463e-13
Figure 6b
Cortical Data	0.000644538	0.00429841	0.0135208	0.021505	0.020965	0.0201069	0.0281248	0.0534751	0.115251	0.23055	0.376125	0.498226	0.63026	0.850177	1.15288	1.46594	1.7172	1.85688	1.91084	1.91638	1.83252	1.63894	1.3776	1.10723	0.819954	0.558478	0.372967	0.244921	0.155092	0.110877	0.091059	0.0671574	0.0470509	0.0373787	0.0294062	0.0186057	0.00790522	0.00190131	0.00107918	0.0039574	0.00846099	0.0103603	0.00810242	0.00355786	0.000740635	6.72879e-05	2.63662e-06	4.37863e-08
Model	0.0268688	0.0468124	0.0771144	0.113647	0.14431	0.164473	0.18694	0.232289	0.314477	0.437467	0.594742	0.76832	0.936849	1.09196	1.23756	1.36171	1.43915	1.45827	1.41335	1.30943	1.1819	1.07058	0.981158	0.889521	0.774636	0.639707	0.511247	0.413985	0.344973	0.287303	0.234394	0.186	0.141375	0.102863	0.0732687	0.0524825	0.0392599	0.0305184	0.0220532	0.0130831	0.0059829	0.00204022	0.000510009	0.000163861	0.000571718	0.00253232	0.00734447	0.0137218
[truncated: 52 more columns]

## Sheet: Figure 7
Figure 7d
	NaN	NaN	NaN	NaN	NaN	NaN	NaN	NaN	NaN	NaN	NaN	NaN	NaN	NaN	NaN	NaN	NaN	NaN	NaN	NaN	NaN	NaN	NaN	NaN	0.377438	0.400837	0.462912	0.46958	0.510617	0.519111	0.548482	0.453664	0.539832	0.648886	0.500636	0.561835	0.637344	0.571069	0.548141	0.603992	0.699039	NaN	NaN	NaN	NaN	NaN	NaN	NaN	NaN
	NaN	NaN	NaN	NaN	NaN	NaN	NaN	NaN	NaN	NaN	NaN	NaN	NaN	NaN	NaN	NaN	NaN	NaN	NaN	NaN	NaN	0.310094	0.391576	0.395326	0.330272	0.473991	0.394597	0.387207	0.504319	0.428662	0.59357	0.539504	0.449956	0.681379	0.711552	0.646734	0.672665	0.418365	0.677291	0.48266	0.575153	NaN	NaN	NaN	NaN	NaN	NaN	NaN	NaN
	NaN	NaN	NaN	NaN	NaN	NaN	NaN	NaN	NaN	NaN	NaN	NaN	NaN	NaN	NaN	NaN	NaN	NaN	NaN	0.338034	NaN	0.289496	0.299962	0.302095	0.422828	0.4264	0.466939	0.515137	0.430369	0.495647	0.510022	0.490256	0.512815	0.556899	0.49155	0.539456	0.612249	0.558889	0.480625	0.452384	0.452115	NaN	NaN	NaN	NaN	NaN	NaN	NaN	NaN
	NaN	NaN	NaN	NaN	NaN	NaN	NaN	NaN	NaN	NaN	NaN	NaN	NaN	NaN	NaN	NaN	NaN	NaN	NaN	0.330502	NaN	NaN	0.378701	0.3041	0.321103	0.422298	0.406839	0.375733	0.472515	0.473916	0.486892	0.519169	NaN	0.49361	0.553171	0.660367	0.5515	0.567355	0.464565	0.537946	0.400152	NaN	NaN	NaN	NaN	NaN	NaN	NaN	NaN
	NaN	NaN	NaN	NaN	NaN	NaN	NaN	NaN	NaN	NaN	NaN	NaN	NaN	NaN	NaN	NaN	NaN	NaN	NaN	NaN	0.292569	NaN	NaN	0.398766	0.338214	0.341882	0.345736	0.432185	NaN	0.505074	0.504649	0.473828	0.621666	0.545541	0.676402	0.58845	0.672197	0.506659	0.412335	0.324689	NaN	NaN	NaN	NaN	NaN	NaN	NaN	NaN	NaN
	NaN	NaN	NaN	NaN	NaN	NaN	NaN	NaN	NaN	NaN	NaN	NaN	NaN	NaN	NaN	NaN	NaN	NaN	0.331692	NaN	NaN	NaN	NaN	0.33002	0.350289	0.441941	0.359495	0.299943	0.536199	0.421188	0.473129	0.510478	0.4728	0.373417	0.429173	0.457044	0.537399	0.576852	0.403189	0.542831	NaN	NaN	NaN	NaN	NaN	NaN	NaN	NaN	NaN
	NaN	NaN	NaN	NaN	NaN	NaN	NaN	NaN	NaN	NaN	NaN	NaN	NaN	NaN	NaN	NaN	NaN	NaN	NaN	NaN	NaN	0.319334	0.310687	0.267993	0.333507	0.388242	0.47009	0.385449	0.408439	0.515592	0.473288	0.552321	0.441414	0.381254	NaN	0.38109	0.462215	0.455234	0.377329	0.232288	0.224534	NaN	NaN	NaN	NaN	NaN	NaN	NaN	NaN
	NaN	NaN	NaN	NaN	NaN	NaN	NaN	NaN	NaN	NaN	NaN	NaN	NaN	NaN	NaN	NaN	NaN	NaN	NaN	0.297259	0.32305	0.351923	0.295005	0.327742	0.338011	0.318997	0.394513	0.4606	0.401377	0.553667	0.397968	0.418759	0.386187	0.567342	0.443172	0.288234	0.261389	0.505226	0.247934	NaN	NaN	NaN	NaN	NaN	NaN	NaN	NaN	NaN	NaN
	NaN	NaN	NaN	NaN	NaN	NaN	NaN	NaN	NaN	NaN	NaN	NaN	NaN	NaN	NaN	NaN	NaN	NaN	NaN	NaN	0.308961	0.286684	0.313024	0.302457	0.332568	0.408603	0.344091	0.353572	0.562584	0.416834	0.476599	0.317165	0.380684	0.350151	0.398624	0.280117	0.408398	0.432407	NaN	NaN	NaN	NaN	NaN	NaN	NaN	NaN	NaN	NaN	NaN
	NaN	NaN	NaN	NaN	NaN	NaN	NaN	NaN	NaN	NaN	NaN	NaN	NaN	NaN	NaN	NaN	NaN	NaN	NaN	NaN	0.289437	0.301126	0.304233	0.290357	0.338975	0.303461	0.331729	0.340925	0.452017	0.368418	0.494617	0.334171	0.39338	0.384874	0.460616	0.273705	0.38527	0.17894	NaN	NaN	NaN	NaN	NaN	NaN	NaN	NaN	NaN	NaN	NaN
	NaN	NaN	NaN	NaN	NaN	NaN	NaN	NaN	NaN	NaN	NaN	NaN	NaN	NaN	NaN	NaN	NaN	NaN	0.231831	0.281363	0.267989	0.260152	0.255985	0.234434	0.353982	0.332375	0.350076	0.356674	0.502554	0.320554	0.344608	0.525268	0.296268	0.547723	0.299719	0.325873	NaN	NaN	NaN	NaN	NaN	NaN	NaN	NaN	NaN	NaN	NaN	NaN	NaN
	NaN	NaN	NaN	NaN	NaN	NaN	NaN	NaN	NaN	NaN	NaN	NaN	NaN	NaN	NaN	NaN	0.277011	NaN	NaN	0.298049	0.333627	0.244649	0.258962	0.315216	0.28656	0.323805	0.305392	0.390407	0.28798	0.45082	0.294567	0.439809	0.378133	0.225964	0.302051	0.165597	0.179691	NaN	NaN	NaN	NaN	NaN	NaN	NaN	NaN	NaN	NaN	NaN	NaN
	NaN	NaN	NaN	NaN	NaN	NaN	NaN	NaN	NaN	NaN	NaN	NaN	NaN	NaN	NaN	NaN	NaN	NaN	NaN	0.284058	0.253266	0.260892	0.287554	0.349798	0.253717	0.336134	0.293824	0.333177	0.379835	0.340535	0.251665	0.413178	0.317623	0.312987	0.199878	0.182129	0.125854	NaN	NaN	NaN	NaN	NaN	NaN	NaN	NaN	NaN	NaN	NaN	NaN
	NaN	NaN	NaN	NaN	NaN	NaN	NaN	NaN	NaN	NaN	NaN	NaN	NaN	NaN	NaN	NaN	NaN	NaN	0.258142	0.259686	0.273346	0.282385	0.264222	0.297886	0.318875	0.285611	0.300881	0.289948	0.329042	0.267035	0.270145	0.244506	0.182017	0.222723	0.169541	0.155652	NaN	NaN	NaN	NaN	NaN	NaN	NaN	NaN	NaN	NaN	NaN	NaN	NaN
	NaN	NaN	NaN	NaN	NaN	NaN	NaN	NaN	NaN	NaN	NaN	NaN	NaN	NaN	NaN	NaN	NaN	0.22857	0.237742	0.26639	0.279912	0.283386	0.325273	0.253129	0.357467	0.235485	0.283103	0.288335	0.221926	0.245132	0.203981	0.190311	0.214939	0.155371	0.140492	NaN	NaN	NaN	NaN	NaN	NaN	NaN	NaN	NaN	NaN	NaN	NaN	NaN	NaN
	NaN	NaN	NaN	NaN	NaN	NaN	NaN	NaN	NaN	NaN	NaN	NaN	NaN	NaN	NaN	NaN	0.213539	NaN	0.240333	0.256734	0.254066	0.286454	0.251539	0.25603	0.301494	0.272867	0.244125	0.213894	0.333208	0.2129	0.197693	0.20271	0.142692	NaN	0.133213	NaN	NaN	NaN	NaN	NaN	NaN	NaN	NaN	NaN	NaN	NaN	NaN	NaN	NaN
	NaN	NaN	NaN	NaN	NaN	NaN	NaN	NaN	NaN	NaN	NaN	NaN	NaN	NaN	NaN	NaN	NaN	0.263209	0.266605	0.270941	0.278158	0.235355	0.268583	0.236192	0.277497	0.238783	0.265326	0.251437	0.22545	0.276429	0.161521	0.18203	0.12953	NaN	NaN	NaN	NaN	NaN	NaN	NaN	NaN	NaN	NaN	NaN	NaN	NaN	NaN	NaN	NaN
	NaN	NaN	NaN	NaN	NaN	NaN	NaN	NaN	NaN	NaN	NaN	NaN	NaN	NaN	NaN	NaN	NaN	0.24209	0.251474	0.250508	0.214971	0.248485	0.309569	0.3032	0.289446	0.262741	0.22979	0.237031	0.17172	0.17061	0.220618	0.157954	0.108529	NaN	NaN	NaN	NaN	NaN	NaN	NaN	NaN	NaN	NaN	NaN	NaN	NaN	NaN	NaN	NaN
	NaN	NaN	NaN	NaN	NaN	NaN	NaN	NaN	NaN	NaN	NaN	NaN	NaN	NaN	NaN	NaN	0.227097	0.247994	0.22819	0.276123	0.233467	0.258396	0.292097	0.256064	0.225811	0.262398	0.194497	0.227414	0.202794	0.149818	0.160596	0.136331	NaN	NaN	NaN	NaN	NaN	NaN	NaN	NaN	NaN	NaN	NaN	NaN	NaN	NaN	NaN	NaN	NaN
	NaN	NaN	NaN	NaN	NaN	NaN	NaN	NaN	NaN	NaN	NaN	NaN	NaN	NaN	0.229373	NaN	0.219307	0.242313	0.238636	0.248081	0.237261	0.228826	0.231611	0.240364	0.241693	0.219728	0.194359	0.152102	0.174647	0.132857	0.112327	0.101937	NaN	NaN	NaN	NaN	NaN	NaN	NaN	NaN	NaN	NaN	NaN	NaN	NaN	NaN	NaN	NaN	NaN
	NaN	NaN	NaN	NaN	NaN	NaN	NaN	NaN	NaN	NaN	NaN	NaN	NaN	NaN	NaN	0.266168	0.243958	0.226936	0.244936	0.245603	0.249251	0.211646	0.241055	0.240366	0.232809	0.20209	0.16957	0.166284	0.137567	0.136384	NaN	NaN	NaN	NaN	NaN	NaN	NaN	NaN	NaN	NaN	NaN	NaN	NaN	NaN	NaN	NaN	NaN	NaN	NaN
	NaN	NaN	NaN	NaN	NaN	NaN	NaN	NaN	NaN	NaN	NaN	NaN	NaN	NaN	0.259547	0.252915	0.243433	0.214858	0.235917	0.251467	0.234744	0.221126	0.219689	0.226654	0.209374	0.176748	0.158564	0.142374	0.132088	0.10702	NaN	NaN	NaN	NaN	NaN	NaN	NaN	NaN	NaN	NaN	NaN	NaN	NaN	NaN	NaN	NaN	NaN	NaN	NaN
	NaN	NaN	NaN	NaN	NaN	NaN	NaN	NaN	NaN	NaN	NaN	NaN	NaN	0.250728	0.243522	0.253274	0.232269	0.240928	0.266038	0.195244	0.234806	0.226574	0.21899	0.191482	0.181266	0.153171	0.162156	0.151265	0.0834984	NaN	NaN	NaN	NaN	NaN	NaN	NaN	NaN	NaN	NaN	NaN	NaN	NaN	NaN	NaN	NaN	NaN	NaN	NaN	NaN
	NaN	NaN	NaN	NaN	NaN	NaN	NaN	NaN	NaN	NaN	NaN	NaN	NaN	0.226645	0.24043	0.251441	0.249311	0.212296	0.220998	0.21605	0.221995	0.215592	0.212256	0.181091	0.160164	0.150497	0.12868	0.108259	0.0978322	NaN	NaN	NaN	NaN	NaN	NaN	NaN	NaN	NaN	NaN	NaN	NaN	NaN	NaN	NaN	NaN	NaN	NaN	NaN	NaN
	NaN	NaN	NaN	NaN	NaN	NaN	NaN	NaN	NaN	NaN	NaN	NaN	NaN	0.243961	0.231777	0.248012	0.23548	0.249678	0.214553	0.220465	0.209087	0.210811	0.174629	0.180918	0.156478	0.145533	0.112321	0.094144	NaN	NaN	NaN	NaN	NaN	NaN	NaN	NaN	NaN	NaN	NaN	NaN	NaN	NaN	NaN	NaN	NaN	NaN	NaN	NaN	NaN
	NaN	NaN	NaN	NaN	NaN	NaN	NaN	NaN	NaN	NaN	NaN	NaN	NaN	0.242033	0.239886	0.234476	0.236048	0.227693	0.210833	0.214902	0.230579	0.165275	0.179108	0.158887	0.126575	0.112076	0.0788218	NaN	NaN	NaN	NaN	NaN	NaN	NaN	NaN	NaN	NaN	NaN	NaN	NaN	NaN	NaN	NaN	NaN	NaN	NaN	NaN	NaN	NaN
	NaN	NaN	NaN	NaN	NaN	NaN	NaN	NaN	NaN	NaN	NaN	NaN	NaN	0.23377	0.245899	0.226734	0.21358	0.228715	0.20215	0.197509	0.19415	0.181908	0.169689	0.130769	0.0970508	0.0783443	NaN	NaN	NaN	NaN	NaN	NaN	NaN	NaN	NaN	NaN	NaN	NaN	NaN	NaN	NaN	NaN	NaN	NaN	NaN	NaN	NaN	NaN	NaN
	NaN	NaN	NaN	NaN	NaN	NaN	NaN	NaN	NaN	NaN	NaN	NaN	NaN	0.230866	0.246217	0.222357	0.225404	0.222756	0.21442	0.186151	0.174282	0.156737	0.122799	0.0933259	0.0807097	NaN	NaN	NaN	NaN	NaN	NaN	NaN	NaN	NaN	NaN	NaN	NaN	NaN	NaN	NaN	NaN	NaN	NaN	NaN	NaN	NaN	NaN	NaN	NaN
	NaN	NaN	NaN	NaN	NaN	NaN	NaN	NaN	NaN	NaN	NaN	NaN	NaN	0.247044	0.233213	0.205391	0.23388	0.181862	0.207325	0.206228	0.151715	0.133636	0.125717	0.0860792	NaN	NaN	NaN	NaN	NaN	NaN	NaN	NaN	NaN	NaN	NaN	NaN	NaN	NaN	NaN	NaN	NaN	NaN	NaN	NaN	NaN	NaN	NaN	NaN	NaN
	NaN	NaN	NaN	NaN	NaN	NaN	NaN	NaN	NaN	NaN	NaN	0.239441	0.236889	0.230745	0.223174	0.242724	0.218952	0.191122	0.159645	0.192872	0.139232	0.118076	0.0844951	NaN	NaN	NaN	NaN	NaN	NaN	NaN	NaN	NaN	NaN	NaN	NaN	NaN	NaN	NaN	NaN	NaN	NaN	NaN	NaN	NaN	NaN	NaN	NaN	NaN	NaN
	NaN	NaN	NaN	NaN	NaN	NaN	NaN	NaN	NaN	NaN	NaN	0.238094	0.228864	0.228748	0.210425	0.218802	0.199425	0.179845	0.173726	0.140536	0.112182	0.076548	NaN	NaN	NaN	NaN	NaN	NaN	NaN	NaN	NaN	NaN	NaN	NaN	NaN	NaN	NaN	NaN	NaN	NaN	NaN	NaN	NaN	NaN	NaN	NaN	NaN	NaN	NaN
	NaN	NaN	NaN	NaN	NaN	NaN	NaN	NaN	NaN	NaN	NaN	0.239754	0.247587	0.232114	0.203242	0.205868	0.181146	0.162983	0.13777	0.116435	0.086707	NaN	NaN	NaN	NaN	NaN	NaN	NaN	NaN	NaN	NaN	NaN	NaN	NaN	NaN	NaN	NaN	NaN	NaN	NaN	NaN	NaN	NaN	NaN	NaN	NaN	NaN	NaN	NaN
	NaN	NaN	NaN	NaN	NaN	NaN	NaN	NaN	NaN	NaN	NaN	0.245237	0.221231	0.214501	0.186346	0.180498	0.154488	0.14966	0.0978874	0.0863462	NaN	NaN	NaN	NaN	NaN	NaN	NaN	NaN	NaN	NaN	NaN	NaN	NaN	NaN	NaN	NaN	NaN	NaN	NaN	NaN	NaN	NaN	NaN	NaN	NaN	NaN	NaN	NaN	NaN
	NaN	NaN	NaN	NaN	NaN	NaN	NaN	NaN	NaN	NaN	0.252541	0.241269	0.232534	0.221357	0.185859	0.168592	0.143961	0.115516	0.0785766	0.0674155	NaN	NaN	NaN	NaN	NaN	NaN	NaN	NaN	NaN	NaN	NaN	NaN	NaN	NaN	NaN	NaN	NaN	NaN	NaN	NaN	NaN	NaN	NaN	NaN	NaN	NaN	NaN	NaN	NaN
	NaN	NaN	NaN	NaN	NaN	NaN	NaN	NaN	NaN	NaN	0.236994	0.223588	0.214039	0.187076	0.165783	0.135494	0.107007	0.0747009	0.0604118	NaN	NaN	NaN	NaN	NaN	NaN	NaN	NaN	NaN	NaN	NaN	NaN	NaN	NaN	NaN	NaN	NaN	NaN	NaN	NaN	NaN	NaN	NaN	NaN	NaN	NaN	NaN	NaN	NaN	NaN
	NaN	NaN	NaN	NaN	NaN	NaN	NaN	NaN	NaN	0.238388	0.217657	0.22339	0.212485	0.170679	0.133235	0.109141	0.0728804	NaN	NaN	NaN	NaN	NaN	NaN	NaN	NaN	NaN	NaN	NaN	NaN	NaN	NaN	NaN	NaN	NaN	NaN	NaN	NaN	NaN	NaN	NaN	NaN	NaN	NaN	NaN	NaN	NaN	NaN	NaN	NaN
	NaN	NaN	NaN	NaN	NaN	NaN	NaN	NaN	NaN	0.222456	0.235242	0.205226	0.186885	0.132938	0.108199	0.0821481	NaN	NaN	NaN	NaN	NaN	NaN	NaN	NaN	NaN	NaN	NaN	NaN	NaN	NaN	NaN	NaN	NaN	NaN	NaN	NaN	NaN	NaN	NaN	NaN	NaN	NaN	NaN	NaN	NaN	NaN	NaN	NaN	NaN
	NaN	NaN	NaN	NaN	NaN	NaN	NaN	NaN	NaN	0.229025	0.210217	0.190873	0.138238	0.115156	0.0923573	NaN	NaN	NaN	NaN	NaN	NaN	NaN	NaN	NaN	NaN	NaN	NaN	NaN	NaN	NaN	NaN	NaN	NaN	NaN	NaN	NaN	NaN	NaN	NaN	NaN	NaN	NaN	NaN	NaN	NaN	NaN	NaN	NaN	NaN
	NaN	NaN	NaN	NaN	NaN	NaN	NaN	NaN	0.238174	0.213941	0.182616	0.147635	0.118791	0.0702681	NaN	NaN	NaN	NaN	NaN	NaN	NaN	NaN	NaN	NaN	NaN	NaN	NaN	NaN	NaN	NaN	NaN	NaN	NaN	NaN	NaN	NaN	NaN	NaN	NaN	NaN	NaN	NaN	NaN	NaN	NaN	NaN	NaN	NaN	NaN
	NaN	NaN	NaN	NaN	NaN	NaN	NaN	NaN	0.245589	0.186489	0.158302	0.107201	0.0667683	NaN	NaN	NaN	NaN	NaN	NaN	NaN	NaN	NaN	NaN	NaN	NaN	NaN	NaN	NaN	NaN	NaN	NaN	NaN	NaN	NaN	NaN	NaN	NaN	NaN	NaN	NaN	NaN	NaN	NaN	NaN	NaN	NaN	NaN	NaN	NaN
	NaN	NaN	NaN	NaN	NaN	NaN	NaN	NaN	0.202236	0.167498	0.118163	0.0749113	NaN	NaN	NaN	NaN	NaN	NaN	NaN	NaN	NaN	NaN	NaN	NaN	NaN	NaN	NaN	NaN	NaN	NaN	NaN	NaN	NaN	NaN	NaN	NaN	NaN	NaN	NaN	NaN	NaN	NaN	NaN	NaN	NaN	NaN	NaN	NaN	NaN
	NaN	NaN	NaN	NaN	NaN	NaN	NaN	0.218843	0.168344	0.0972367	0.0648936	NaN	NaN	NaN	NaN	NaN	NaN	NaN	NaN	NaN	NaN	NaN	NaN	NaN	NaN	NaN	NaN	NaN	NaN	NaN	NaN	NaN	NaN	NaN	NaN	NaN	NaN	NaN	NaN	NaN	NaN	NaN	NaN	NaN	NaN	NaN	NaN	NaN	NaN
	NaN	NaN	NaN	NaN	NaN	NaN	NaN	0.188175	0.126465	0.047841	NaN	NaN	NaN	NaN	NaN	NaN	NaN	NaN	NaN	NaN	NaN	NaN	NaN	NaN	NaN	NaN	NaN	NaN	NaN	NaN	NaN	NaN	NaN	NaN	NaN	NaN	NaN	NaN	NaN	NaN	NaN	NaN	NaN	NaN	NaN	NaN	NaN	NaN	NaN
	NaN	NaN	NaN	NaN	NaN	NaN	0.212979	0.1236	NaN	NaN	NaN	NaN	NaN	NaN	NaN	NaN	NaN	NaN	NaN	NaN	NaN	NaN	NaN	NaN	NaN	NaN	NaN	NaN	NaN	NaN	NaN	NaN	NaN	NaN	NaN	NaN	NaN	NaN	NaN	NaN	NaN	NaN	NaN	NaN	NaN	NaN	NaN	NaN	NaN
	NaN	NaN	NaN	NaN	NaN	0.2447	0.10674	NaN	NaN	NaN	NaN	NaN	NaN	NaN	NaN	NaN	NaN	NaN	NaN	NaN	NaN	NaN	NaN	NaN	NaN	NaN	NaN	NaN	NaN	NaN	NaN	NaN	NaN	NaN	NaN	NaN	NaN	NaN	NaN	NaN	NaN	NaN	NaN	NaN	NaN	NaN	NaN	NaN	NaN
	NaN	NaN	NaN	NaN	NaN	0.108008	NaN	NaN	NaN	NaN	NaN	NaN	NaN	NaN	NaN	NaN	NaN	NaN	NaN	NaN	NaN	NaN	NaN	NaN	NaN	NaN	NaN	NaN	NaN	NaN	NaN	NaN	NaN	NaN	NaN	NaN	NaN	NaN	NaN	NaN	NaN	NaN	NaN	NaN	NaN	NaN	NaN	NaN	NaN
	NaN	NaN	NaN	NaN	0.106638	NaN	NaN	NaN	NaN	NaN	NaN	NaN	NaN	NaN	NaN	NaN	NaN	NaN	NaN	NaN	NaN	NaN	NaN	NaN	NaN	NaN	NaN	NaN	NaN	NaN	NaN	NaN	NaN	NaN	NaN	NaN	NaN	NaN	NaN	NaN	NaN	NaN	NaN	NaN	NaN	NaN	NaN	NaN	NaN
	NaN	NaN	NaN	0.0531259	NaN	NaN	NaN	NaN	NaN	NaN	NaN	NaN	NaN	NaN	NaN	NaN	NaN	NaN	NaN	NaN	NaN	NaN	NaN	NaN	NaN	NaN	NaN	NaN	NaN	NaN	NaN	NaN	NaN	NaN	NaN	NaN	NaN	NaN	NaN	NaN	NaN	NaN	NaN	NaN	NaN	NaN	NaN	NaN	NaN
	NaN	NaN	NaN	NaN	NaN	NaN	NaN	NaN	NaN	NaN	NaN	NaN	NaN	NaN	NaN	NaN	NaN	NaN	NaN	NaN	NaN	NaN	NaN	NaN	NaN	NaN	NaN	NaN	NaN	NaN	NaN	NaN	NaN	NaN	NaN	NaN	NaN	NaN	NaN	NaN	NaN	NaN	NaN	NaN	NaN	NaN	NaN	NaN	NaN
	NaN	NaN	NaN	NaN	NaN	NaN	NaN	NaN	NaN	NaN	NaN	NaN	NaN	NaN	NaN	NaN	NaN	NaN	NaN	NaN	NaN	NaN	NaN	NaN	NaN	NaN	NaN	NaN	NaN	NaN	NaN	NaN	NaN	NaN	NaN	NaN	NaN	NaN	NaN	NaN	NaN	NaN	NaN	NaN	NaN	NaN	NaN	NaN	NaN
Figure 7e
Phase Bins	-3.14159	-2.51327	-1.88496	-1.25664	-0.628319	0	0.628319	1.25664	1.88496	2.51327
	0.128194	0.142257	0.124364	0.101065	0.0849032	0.0755628	0.0725718	0.0752479	0.0905704	0.105263
	0.122422	0.147085	0.125046	0.0985465	0.0846933	0.0764024	0.0757727	0.0794983	0.0877893	0.102744
	0.126095	0.139529	0.124679	0.0997534	0.087317	0.0762974	0.0741985	0.0782914	0.0909902	0.102849
	0.128509	0.140683	0.120848	0.100173	0.0865299	0.0777142	0.0730965	0.0778716	0.090308	0.104266
	0.12704	0.137115	0.118277	0.100173	0.0855853	0.0801805	0.0726767	0.0770321	0.0930892	0.108831
	0.128667	0.139634	0.123891	0.103951	0.0860576	0.0777142	0.0739886	0.0754578	0.0858477	0.104791
	0.129664	0.135646	0.120796	0.0990187	0.0877368	0.0762974	0.0755628	0.0761925	0.0891536	0.109933
	0.129191	0.137535	0.121268	0.101013	0.0834864	0.0787112	0.0746183	0.0760875	0.0897833	0.108307
	0.13213	0.135908	0.12662	0.101485	0.0834864	0.0759301	0.0752479	0.077242	0.0891536	0.102797
	0.125203	0.13659	0.124574	0.100593	0.0897833	0.0747232	0.073149	0.0814924	0.088419	0.105473
Figure 7f
Phase Bins	-3.14159	-2.51327	-1.88496	-1.25664	-0.628319	0	0.628319	1.25664	1.88496	2.51327
	0.126492	0.111835	0.102649	0.0894577	0.0823388	0.0794075	0.0798262	0.0947184	0.109741	0.123534
	0.125712	0.111359	0.0999005	0.089437	0.0793957	0.0760185	0.0813859	0.09589	0.11745	0.123451
	0.126249	0.107356	0.0952221	0.0835503	0.0776723	0.0769166	0.0811151	0.101058	0.121505	0.129356
	0.122133	0.112262	0.0941186	0.0831422	0.0765072	0.0767529	0.0840433	0.101368	0.121232	0.12844
	0.124618	0.110487	0.0923178	0.086316	0.0742034	0.0718573	0.080969	0.0976102	0.125164	0.136458
	0.121313	0.111052	0.0942462	0.0826589	0.074079	0.076821	0.0842953	0.0992437	0.12233	0.133961
	0.126737	0.107645	0.0937527	0.0769624	0.0727009	0.0700588	0.0811387	0.104321	0.129805	0.136879
	0.125275	0.106461	0.090859	0.0770007	0.0725037	0.0770007	0.0802129	0.104993	0.127111	0.138583
	0.125077	0.110569	0.0942191	0.0813292	0.0728196	0.0756096	0.0839518	0.100748	0.123793	0.131884
	0.131005	0.111044	0.0933946	0.0787656	0.0719632	0.0722259	0.0811819	0.100906	0.125515	0.133999
	0.122778	0.110664	0.0882733	0.0775494	0.0739748	0.070847	0.0823652	0.103614	0.130672	0.139261
	0.131723	0.113448	0.0959148	0.0792714	0.0706381	0.0682648	0.0756519	0.0957368	0.13024	0.139111
	0.136192	0.113759	0.0904708	0.0727421	0.0634112	0.0676101	0.0819175	0.103845	0.130516	0.139536
	0.126676	0.115595	0.0965183	0.0781339	0.069949	0.0729711	0.0814078	0.100296	0.123025	0.135428
	0.134345	0.112766	0.0953413	0.0788191	0.0713254	0.0665403	0.0779162	0.0950704	0.125406	0.14247
	0.12983	0.115663	0.0969979	0.0821933	0.0719238	0.0691503	0.0814812	0.0998463	0.118849	0.134065
	0.122066	0.114045	0.0970847	0.0816832	0.0748075	0.0717363	0.080308	0.100843	0.122112	0.135314
	0.130484	0.113451	0.0911376	0.0780955	0.0702388	0.0726273	0.0784098	0.10088	0.124544	0.140132
	0.132774	0.109945	0.0938949	0.0811685	0.0739526	0.0737777	0.0784571	0.0940261	0.124683	0.137322
	0.129449	0.11574	0.0955049	0.0795215	0.0716781	0.0693383	0.0777419	0.0972186	0.127142	0.136666
	0.119611	0.114962	0.103973	0.0870668	0.0819949	0.079459	0.0862215	0.0879121	0.111158	0.127642
	0.128919	0.108683	0.0957629	0.0790899	0.0691146	0.0702546	0.0743397	0.0998955	0.128919	0.145022
Figure 7g
Phase Bins	-3.14159	-2.51327	-1.88496	-1.25664	-0.628319	0	0.628319	1.25664	1.88496	2.51327
	0.0519931	0.103986	0.230503	0.22357	0.124783	0.0883882	0.0433276	0.0554593	0.0363951	0.0415945
	0.0398614	0.116118	0.190641	0.220104	0.136915	0.0797227	0.0606586	0.0485269	0.0450607	0.0623917
	0.0381282	0.133449	0.190641	0.233969	0.147314	0.0762565	0.0623917	0.0433276	0.0259965	0.0485269
	0.0537262	0.10052	0.204506	0.221837	0.133449	0.109185	0.0537262	0.0398614	0.0415945	0.0415945
	0.0415945	0.124783	0.185442	0.227036	0.15078	0.0797227	0.0745234	0.0623917	0.0311958	0.0225303
	0.0710572	0.103986	0.20104	0.199307	0.142114	0.0727903	0.0641248	0.0554593	0.0537262	0.0363951
	0.0537262	0.103986	0.188908	0.253033	0.145581	0.0779896	0.05026	0.0485269	0.0415945	0.0363951
	0.0519931	0.107452	0.187175	0.22357	0.131716	0.0918544	0.0762565	0.0415945	0.034662	0.0537262
	0.0710572	0.0987868	0.20104	0.246101	0.140381	0.0814558	0.0554593	0.0381282	0.0277296	0.0398614
	0.0693241	0.107452	0.213172	0.211438	0.107452	0.0953206	0.0589255	0.0433276	0.0485269	0.0450607
[truncated: 1 more columns]

## Sheet: Figure 8
Figure 8c (Sparse Depolarized)	Figure 8c (Sparse Hyperpolarized)	Figure 8c (Dense Depolarized)	Figure 8c (Dense Hyperpolarized)
3.13141	2.11491	1.125	1.09091
3.15385	2.03667	1.125	1.04545
3.10897	2.10513	1.0625	1.09091
3.19231	2.03178	1.125	1.13636
3.12179	2.14914	1.125	1.09091
3.0609	2.10758	1.0625	1.09091
3.07051	2.17604	1.0625	1.04545
3.01603	2.14181	1.125	1.18182
3.17308	2.05868	1.1875	1.13636
2.97115	2.04401	1.125	1.09091
3.00321	2.07824	1.0625	1.09091
2.98077	2.11002	1.125	1.09091
2.95833	2.12469	1.0625	1.09091
3.07051	2.1198	1.125	1.09091
3.28846	2.19071	1.0625	1.09091
2.97436	2.022	1.125	1.13636
2.99359	2.08557	1.125	1.04545
2.96154	2.17848	1.125	1.18182
3.04167	2.17115	1.0625	1.18182
2.96795	2.15648	1.0625	1.13636
3.1891	2.04645	1.125	1.18182
3.30769	2.04645	1.125	1.13636
3.08974	2.08068	1	1.04545
3.12821	2.12469	1.0625	1.13636
3.15064	2.13447	1.125	1.13636
3.14423	2.22249	1.0625	1.13636
3.12821	2.06846	1.0625	1.09091
3.00321	2.10269	1.125	1.09091
3.08974	2.0489	1.0625	1.09091
3.03526	2.1467	1.125	1.18182
3.18269	2.00244	1.125	1.18182
3.09295	2.14914	1.125	1.09091
3.08654	2.13692	1.0625	1.09091
3.03846	2.1467	1.0625	1.09091
3.10577	2.15892	1.0625	1.09091
3.08654	2.04401	1.125	1.04545
3.20833	2.10513	1.125	1.13636
3.15064	2.10024	1.125	1.22727
3.13141	2.12469	1.0625	1.09091
3.16987	2.09291	1.125	1.09091
